# Supplementary material for: Crystal structure of 2,2,3,3-tetra­methyl-1,1,1,4,4,4-hexa­phenyl­tetra­germane
Source: Acta Crystallogr Sect E Struct Rep Online. 2014 Nov 21;70(Pt 12):o1273–4. doi: 10.1107/S160053681402501X (PMC4257417; doi:10.1107/S160053681402501X)
Supplement: Supplementary file 1 [file e-70-o1273-sup1.cif]

##############################################################################
#                                                                            #
# This CIF contains the data in a paper accepted for publication in          #
# Acta Crystallographica Section E. It conforms to the requirements of       #
# Notes for Authors for Acta Crystallographica Section E, and has been       #
# peer reviewed under the auspices of the IUCr Commission on Journals.       #
#                                                                            #
# Full details of the Crystallographic Information File format               #
# are given in the paper "The Crystallographic Information File (CIF):       #
# a New Standard Archive File for Crystallography" by S. R. Hall, F. H.      #
# Allen and I. D. Brown [Acta Cryst. (1991), A47, 655-685].                  #
#                                                                            #
# The current version of the core CIF dictionary is obtainable from          #
# ftp://ftp.iucr.org/pub/cif_core.dic.                                       #
#                                                                            #
# Software is freely available for graphical display of the structure(s)     #
# in this CIF. For information consult the CIF software page                 #
# http://www.iucr.org/resources/cif/software.                                #
#                                                                            #
# This file may be used for bona fide research purposes within the           #
# scientific community so long as proper attribution is given to the journal # 
# article from which it was obtained.                                        #
#                                                                            #
##############################################################################
data_global
_audit_creation_method     'from SHELXTL CIF and IUCr SHELXL97-template'
_journal_date_recd_electronic     2014-10-30
_journal_date_accepted     2014-11-14
_journal_name_full     'Acta Crystallographica, Section E'
_journal_year     2014
_journal_volume     70
_journal_issue     12
_journal_page_first     o1273
_journal_page_last     o1274
_journal_paper_category     HO
_journal_paper_doi     10.1107/S160053681402501X
_journal_coeditor_code     WM5086
_publ_contact_author_name     'Yuri L. Slovokhotov'
_publ_contact_author_address
;
      Department of Chemistry
      Moscow State University
      119991 Moscow
      Russia
;
_publ_contact_author_email     yurislovo@yandex.ru
_publ_contact_author_fax     '+ 7-495-9390898'
_publ_contact_author_phone     '+ 7-495-9395434'
_publ_section_title
;
Crystal structure of 2,2,3,3-tetramethyl-1,1,1,4,4,4-hexaphenyltetragermane
;
_publ_section_title_footnote     .
loop_
    _publ_author_name
    _publ_author_address
    'Zaitsev, Kirill V.'
;     Department of Chemistry
      Moscow State University
      119991 Moscow
      Russian Federation
;
    'Karlov, Sergey S.'
;     Department of Chemistry
      Moscow State University
      119991 Moscow
      Russian Federation
;
    'Zaitseva, Galina S.'
;     Department of Chemistry
      Moscow State University
      119991 Moscow
      Russian Federation
;
    'Alizade, Ali'
;     Moscow State University (Baku Branch)
      AZ1144 Universitet st. 1
      Khojasan, Binagadi, Baku
      Azerbaijan
;
    'Slovokhotov, Yuri L.'
;     Department of Chemistry
      Moscow State University
      119991 Moscow
      Russian Federation
;
data_I
_audit_creation_method     SHELXTL
_database_code_depnum_ccdc_archive     'CCDC 1034201'
_chemical_name_systematic
;
2,2,3,3-Tetramethyl-1,1,1,4,4,4-hexaphenyltetragermane
;
_chemical_name_common     ?
_chemical_formula_moiety     'C40 H42 Ge4'
_chemical_formula_sum     'C40 H42 Ge4'
_chemical_formula_iupac     'C40 H42 Ge4'
_chemical_formula_weight     813.10
_chemical_melting_point     ?
_symmetry_cell_setting     monoclinic
_symmetry_space_group_name_H-M     'P 21/c'
_symmetry_space_group_name_Hall     '-P 2ybc'
loop_
    _symmetry_equiv_pos_as_xyz
    'x, y, z'
    '-x, y+1/2, -z+1/2'
    '-x, -y, -z'
    'x, -y-1/2, z-1/2'
_cell_length_a     9.6402(5)
_cell_length_b     13.6386(6)
_cell_length_c     14.0503(7)
_cell_angle_alpha     90.00
_cell_angle_beta     104.5600(10)
_cell_angle_gamma     90.00
_cell_volume     1787.99(15)
_cell_formula_units_Z     2
_cell_measurement_reflns_used     7722
_cell_measurement_theta_min     2.18
_cell_measurement_theta_max     32.45
_cell_measurement_temperature     120(2)
_exptl_crystal_description     prism
_exptl_crystal_colour     colourless
_exptl_crystal_size_max     0.55
_exptl_crystal_size_mid     0.53
_exptl_crystal_size_min     0.11
_exptl_crystal_density_diffrn     1.510
_exptl_crystal_density_meas     ?
_exptl_crystal_density_method     'not measured'
_exptl_crystal_F_000     820
_exptl_absorpt_coefficient_mu     3.356
_exptl_absorpt_correction_type     multi-scan
_exptl_absorpt_process_details
;
(<i>SADABS</i>; Bruker, 2008)
;
_exptl_absorpt_correction_T_min     0.391
_exptl_absorpt_correction_T_max     0.701
_exptl_special_details     ?
_diffrn_ambient_temperature     120(2)
_diffrn_radiation_type     MoK\a
_diffrn_radiation_wavelength     0.71073
_diffrn_radiation_source     'fine-focus sealed tube'
_diffrn_radiation_monochromator     graphite
_diffrn_measurement_device_type     'Bruker APEXII CCD'
_diffrn_measurement_method     '\f and \w scans'
_diffrn_detector_area_resol_mean     ?
_diffrn_reflns_number     22283
_diffrn_reflns_av_R_equivalents     0.0394
_diffrn_reflns_av_sigmaI/netI     0.0358
_diffrn_reflns_theta_min     2.11
_diffrn_reflns_theta_max     30.00
_diffrn_reflns_theta_full     30.00
_diffrn_measured_fraction_theta_max     1.000
_diffrn_measured_fraction_theta_full     1.000
_diffrn_reflns_limit_h_min     -13
_diffrn_reflns_limit_h_max     13
_diffrn_reflns_limit_k_min     -19
_diffrn_reflns_limit_k_max     19
_diffrn_reflns_limit_l_min     -19
_diffrn_reflns_limit_l_max     19
_diffrn_standards_number     0
_diffrn_standards_interval_count     ?
_diffrn_standards_interval_time     ?
_diffrn_standards_decay_%     ?
_refine_special_details
;
Refinement of <i>F</i>^2^ against ALL reflections. The weighted <i>R</i>-factor
<i>wR</i> and goodness of fit <i>S</i> are based on <i>F</i>^2^, conventional
<i>R</i>-factors <i>R</i> are based on <i>F</i>, with <i>F</i> set to zero for
negative <i>F</i>^2^. The threshold expression of <i>F</i>^2^ >
\s(<i>F</i>^2^) is used only for calculating <i>R</i>-factors(gt) <i>etc</i>.
and is not relevant to the choice of reflections for refinement.
<i>R</i>-factors based on <i>F</i>^2^ are statistically about twice as large
as those based on <i>F</i>, and <i>R</i>- factors based on ALL data will be
even larger.
;
_reflns_number_total     5210
_reflns_number_gt     4222
_reflns_threshold_expression     >2sigma(I)
_refine_ls_structure_factor_coef     Fsqd
_refine_ls_matrix_type     full
_refine_ls_R_factor_all     0.0440
_refine_ls_R_factor_gt     0.0301
_refine_ls_wR_factor_gt     0.0610
_refine_ls_wR_factor_ref     0.0663
_refine_ls_goodness_of_fit_ref     1.045
_refine_ls_restrained_S_all     1.045
_refine_ls_number_reflns     5210
_refine_ls_number_parameters     202
_refine_ls_number_restraints     0
_refine_ls_hydrogen_treatment     constr
_refine_ls_weighting_scheme     calc
_refine_ls_weighting_details
         'calc w=1/[\s^2^(Fo^2^)+(0.0262P)^2^+0.6663P] where P=(Fo^2^+2Fc^2^)/3'
_atom_sites_solution_hydrogens     geom
_atom_sites_solution_primary     direct
_atom_sites_solution_secondary     difmap
_refine_ls_shift/su_max     0.001
_refine_ls_shift/su_mean     0.000
_refine_diff_density_max     0.622
_refine_diff_density_min     -0.385
_refine_ls_extinction_method     SHELXL
_refine_ls_extinction_coef     0.0062(3)
_refine_ls_extinction_expression
                                  'Fc^*^=kFc[1+0.001xFc^2^\l^3^/sin(2\q)]^-1/4^'
loop_
    _atom_type_symbol
    _atom_type_description
    _atom_type_scat_dispersion_real
    _atom_type_scat_dispersion_imag
    _atom_type_scat_source
    'C' 'C' 0.0033 0.0016
                         'International Tables Vol C Tables 4.2.6.8 and 6.1.1.4'
    'H' 'H' 0.0000 0.0000
                         'International Tables Vol C Tables 4.2.6.8 and 6.1.1.4'
    'Ge' 'Ge' 0.1547 1.8001
                         'International Tables Vol C Tables 4.2.6.8 and 6.1.1.4'
_computing_data_collection
;
APEX2 (Bruker, 2008)
;
_computing_cell_refinement
;
SAINT (Bruker, 2008)
;
_computing_data_reduction
;
SAINT (Bruker, 2008)
;
_computing_structure_solution
;
SHELXTL (Sheldrick, 2008)
;
_computing_structure_refinement
;
SHELXTL (Sheldrick, 2008)
;
_computing_molecular_graphics
;
SHELXTL (Sheldrick, 2008)
;
_computing_publication_material
;
SHELXTL (Sheldrick, 2008)
;
loop_
    _atom_site_type_symbol
    _atom_site_label
    _atom_site_fract_x
    _atom_site_fract_y
    _atom_site_fract_z
    _atom_site_U_iso_or_equiv
    _atom_site_adp_type
    _atom_site_calc_flag
    _atom_site_refinement_flags
    _atom_site_occupancy
    _atom_site_symmetry_multiplicity
    _atom_site_disorder_assembly
    _atom_site_disorder_group
    Ge Ge1 0.44925(2) 0.553177(15) 0.551768(15) 0.01582(6) Uani d . 1 1 . .
    Ge Ge2 0.35670(2) 0.459956(15) 0.670324(16) 0.01586(6) Uani d . 1 1 . .
    C C1 0.5900(3) 0.65022(16) 0.61880(17) 0.0266(5) Uani d . 1 1 . .
    H H1A 0.6311 0.6837 0.5705 0.040 Uiso calc R 1 1 . .
    H H1B 0.6665 0.6172 0.6675 0.040 Uiso calc R 1 1 . .
    H H1C 0.5430 0.6983 0.6520 0.040 Uiso calc R 1 1 . .
    C C2 0.2832(2) 0.62288(17) 0.47117(16) 0.0264(5) Uani d . 1 1 . .
    H H2A 0.3153 0.6698 0.4284 0.040 Uiso calc R 1 1 . .
    H H2B 0.2340 0.6580 0.5140 0.040 Uiso calc R 1 1 . .
    H H2C 0.2171 0.5757 0.4308 0.040 Uiso calc R 1 1 . .
    C C3 0.2686(2) 0.33907(14) 0.60806(14) 0.0175(4) Uani d . 1 1 . .
    C C4 0.1389(2) 0.34120(15) 0.53599(16) 0.0224(4) Uani d . 1 1 . .
    H H4A 0.0886 0.4014 0.5208 0.027 Uiso calc R 1 1 . .
    C C5 0.0824(2) 0.25622(17) 0.48630(17) 0.0264(5) Uani d . 1 1 . .
    H H5A -0.0056 0.2588 0.4372 0.032 Uiso calc R 1 1 . .
    C C6 0.1544(2) 0.16757(16) 0.50815(17) 0.0256(5) Uani d . 1 1 . .
    H H6A 0.1155 0.1097 0.4742 0.031 Uiso calc R 1 1 . .
    C C7 0.2829(2) 0.16369(15) 0.57958(16) 0.0236(4) Uani d . 1 1 . .
    H H7A 0.3320 0.1031 0.5949 0.028 Uiso calc R 1 1 . .
    C C8 0.3399(2) 0.24892(15) 0.62893(15) 0.0201(4) Uani d . 1 1 . .
    H H8A 0.4285 0.2459 0.6775 0.024 Uiso calc R 1 1 . .
    C C9 0.5064(2) 0.42690(14) 0.78825(15) 0.0170(4) Uani d . 1 1 . .
    C C10 0.4757(2) 0.41586(16) 0.87949(16) 0.0227(4) Uani d . 1 1 . .
    H H10A 0.3798 0.4234 0.8844 0.027 Uiso calc R 1 1 . .
    C C11 0.5827(3) 0.39404(16) 0.96343(16) 0.0255(5) Uani d . 1 1 . .
    H H11A 0.5593 0.3861 1.0247 0.031 Uiso calc R 1 1 . .
    C C12 0.7234(2) 0.38385(15) 0.95799(16) 0.0249(5) Uani d . 1 1 . .
    H H12A 0.7968 0.3701 1.0155 0.030 Uiso calc R 1 1 . .
    C C13 0.7560(2) 0.39384(16) 0.86836(16) 0.0244(5) Uani d . 1 1 . .
    H H13A 0.8521 0.3859 0.8641 0.029 Uiso calc R 1 1 . .
    C C14 0.6489(2) 0.41554(15) 0.78413(16) 0.0204(4) Uani d . 1 1 . .
    H H14A 0.6730 0.4227 0.7230 0.024 Uiso calc R 1 1 . .
    C C15 0.2120(2) 0.53782(15) 0.71306(15) 0.0182(4) Uani d . 1 1 . .
    C C16 0.2365(2) 0.63689(15) 0.73511(16) 0.0222(4) Uani d . 1 1 . .
    H H16A 0.3224 0.6664 0.7276 0.027 Uiso calc R 1 1 . .
    C C17 0.1380(2) 0.69347(16) 0.76790(16) 0.0245(5) Uani d . 1 1 . .
    H H17A 0.1577 0.7606 0.7835 0.029 Uiso calc R 1 1 . .
    C C18 0.0110(2) 0.65232(17) 0.77794(16) 0.0259(5) Uani d . 1 1 . .
    H H18A -0.0574 0.6911 0.7992 0.031 Uiso calc R 1 1 . .
    C C19 -0.0148(3) 0.55397(17) 0.7565(2) 0.0317(5) Uani d . 1 1 . .
    H H19A -0.1011 0.5250 0.7639 0.038 Uiso calc R 1 1 . .
    C C20 0.0841(2) 0.49707(16) 0.72433(18) 0.0266(5) Uani d . 1 1 . .
    H H20A 0.0645 0.4297 0.7098 0.032 Uiso calc R 1 1 . .
loop_
    _atom_site_aniso_label
    _atom_site_aniso_U_11
    _atom_site_aniso_U_22
    _atom_site_aniso_U_33
    _atom_site_aniso_U_12
    _atom_site_aniso_U_13
    _atom_site_aniso_U_23
    Ge1 0.01786(11) 0.01507(10) 0.01456(11) 0.00087(7) 0.00413(8) 0.00019(8)
    Ge2 0.01524(11) 0.01695(11) 0.01510(11) -0.00037(8) 0.00329(8) 0.00050(8)
    C1 0.0321(13) 0.0246(11) 0.0233(11) -0.0078(9) 0.0076(9) -0.0030(9)
    C2 0.0299(12) 0.0282(11) 0.0200(11) 0.0107(9) 0.0043(9) 0.0031(9)
    C3 0.0166(10) 0.0214(10) 0.0148(9) -0.0012(7) 0.0046(8) 0.0004(7)
    C4 0.0214(11) 0.0225(10) 0.0217(11) 0.0004(8) 0.0022(8) 0.0021(8)
    C5 0.0223(11) 0.0319(12) 0.0225(11) -0.0049(9) 0.0011(9) -0.0019(9)
    C6 0.0258(12) 0.0261(11) 0.0259(12) -0.0071(9) 0.0084(9) -0.0065(9)
    C7 0.0257(11) 0.0202(10) 0.0261(12) 0.0005(8) 0.0086(9) 0.0013(8)
    C8 0.0188(10) 0.0232(10) 0.0182(10) -0.0003(8) 0.0045(8) 0.0028(8)
    C9 0.0187(10) 0.0144(9) 0.0169(10) -0.0015(7) 0.0027(8) 0.0004(7)
    C10 0.0221(11) 0.0240(10) 0.0226(11) -0.0007(8) 0.0068(9) 0.0019(8)
    C11 0.0320(12) 0.0276(11) 0.0166(10) 0.0007(9) 0.0056(9) 0.0048(8)
    C12 0.0293(12) 0.0216(10) 0.0198(11) 0.0020(8) -0.0011(9) 0.0023(8)
    C13 0.0209(11) 0.0254(11) 0.0258(12) 0.0037(8) 0.0035(9) 0.0027(9)
    C14 0.0203(10) 0.0236(10) 0.0179(10) 0.0026(8) 0.0060(8) 0.0011(8)
    C15 0.0172(9) 0.0225(10) 0.0146(9) 0.0008(8) 0.0031(7) 0.0026(8)
    C16 0.0193(10) 0.0243(10) 0.0227(11) -0.0040(8) 0.0051(8) -0.0038(8)
    C17 0.0266(12) 0.0243(10) 0.0219(11) 0.0004(9) 0.0048(9) -0.0047(8)
    C18 0.0255(12) 0.0315(12) 0.0225(11) 0.0071(9) 0.0096(9) 0.0010(9)
    C19 0.0214(11) 0.0352(13) 0.0427(15) -0.0027(9) 0.0162(10) 0.0027(11)
    C20 0.0243(12) 0.0235(11) 0.0345(13) -0.0027(9) 0.0117(10) 0.0006(9)
_geom_special_details
;
All e.s.d.'s (except the e.s.d. in the dihedral angle between two l.s. planes)
are estimated using the full covariance matrix. The cell e.s.d.'s are taken
into account individually in the estimation of e.s.d.'s in distances, angles
and torsion angles; correlations between e.s.d.'s in cell parameters are only
used when they are defined by crystal symmetry. An approximate (isotropic)
treatment of cell e.s.d.'s is used for estimating e.s.d.'s involving l.s.
planes.
;
loop_
    _geom_bond_atom_site_label_1
    _geom_bond_atom_site_label_2
    _geom_bond_site_symmetry_2
    _geom_bond_distance
    _geom_bond_publ_flag
    Ge1 C2 . 1.959(2) ?
    Ge1 C1 . 1.959(2) ?
    Ge1 Ge1 3_666 2.4276(4) ?
    Ge1 Ge2 . 2.4361(3) ?
    Ge2 C9 . 1.957(2) ?
    Ge2 C3 . 1.957(2) ?
    Ge2 C15 . 1.963(2) ?
    C1 H1A . 0.9800 ?
    C1 H1B . 0.9800 ?
    C1 H1C . 0.9800 ?
    C2 H2A . 0.9800 ?
    C2 H2B . 0.9800 ?
    C2 H2C . 0.9800 ?
    C3 C4 . 1.398(3) ?
    C3 C8 . 1.403(3) ?
    C4 C5 . 1.391(3) ?
    C4 H4A . 0.9500 ?
    C5 C6 . 1.389(3) ?
    C5 H5A . 0.9500 ?
    C6 C7 . 1.386(3) ?
    C6 H6A . 0.9500 ?
    C7 C8 . 1.394(3) ?
    C7 H7A . 0.9500 ?
    C8 H8A . 0.9500 ?
    C9 C10 . 1.394(3) ?
    C9 C14 . 1.398(3) ?
    C10 C11 . 1.390(3) ?
    C10 H10A . 0.9500 ?
    C11 C12 . 1.384(3) ?
    C11 H11A . 0.9500 ?
    C12 C13 . 1.379(3) ?
    C12 H12A . 0.9500 ?
    C13 C14 . 1.393(3) ?
    C13 H13A . 0.9500 ?
    C14 H14A . 0.9500 ?
    C15 C16 . 1.393(3) ?
    C15 C20 . 1.397(3) ?
    C16 C17 . 1.390(3) ?
    C16 H16A . 0.9500 ?
    C17 C18 . 1.386(3) ?
    C17 H17A . 0.9500 ?
    C18 C19 . 1.383(3) ?
    C18 H18A . 0.9500 ?
    C19 C20 . 1.391(3) ?
    C19 H19A . 0.9500 ?
    C20 H20A . 0.9500 ?
loop_
    _geom_angle_atom_site_label_1
    _geom_angle_atom_site_label_2
    _geom_angle_atom_site_label_3
    _geom_angle_site_symmetry_1
    _geom_angle_site_symmetry_3
    _geom_angle
    _geom_angle_publ_flag
    C2 Ge1 C1 . . 108.47(10) ?
    C2 Ge1 Ge1 . 3_666 109.73(7) ?
    C1 Ge1 Ge1 . 3_666 110.91(7) ?
    C2 Ge1 Ge2 . . 105.19(7) ?
    C1 Ge1 Ge2 . . 110.63(7) ?
    Ge1 Ge1 Ge2 3_666 . 111.715(14) ?
    C9 Ge2 C3 . . 109.21(8) ?
    C9 Ge2 C15 . . 107.16(9) ?
    C3 Ge2 C15 . . 109.31(8) ?
    C9 Ge2 Ge1 . . 112.36(6) ?
    C3 Ge2 Ge1 . . 109.04(6) ?
    C15 Ge2 Ge1 . . 109.71(6) ?
    Ge1 C1 H1A . . 109.5 ?
    Ge1 C1 H1B . . 109.5 ?
    H1A C1 H1B . . 109.5 ?
    Ge1 C1 H1C . . 109.5 ?
    H1A C1 H1C . . 109.5 ?
    H1B C1 H1C . . 109.5 ?
    Ge1 C2 H2A . . 109.5 ?
    Ge1 C2 H2B . . 109.5 ?
    H2A C2 H2B . . 109.5 ?
    Ge1 C2 H2C . . 109.5 ?
    H2A C2 H2C . . 109.5 ?
    H2B C2 H2C . . 109.5 ?
    C4 C3 C8 . . 118.14(19) ?
    C4 C3 Ge2 . . 120.99(15) ?
    C8 C3 Ge2 . . 120.67(15) ?
    C5 C4 C3 . . 120.8(2) ?
    C5 C4 H4A . . 119.6 ?
    C3 C4 H4A . . 119.6 ?
    C6 C5 C4 . . 120.2(2) ?
    C6 C5 H5A . . 119.9 ?
    C4 C5 H5A . . 119.9 ?
    C7 C6 C5 . . 119.9(2) ?
    C7 C6 H6A . . 120.0 ?
    C5 C6 H6A . . 120.0 ?
    C6 C7 C8 . . 119.9(2) ?
    C6 C7 H7A . . 120.1 ?
    C8 C7 H7A . . 120.1 ?
    C7 C8 C3 . . 121.03(19) ?
    C7 C8 H8A . . 119.5 ?
    C3 C8 H8A . . 119.5 ?
    C10 C9 C14 . . 117.63(19) ?
    C10 C9 Ge2 . . 121.46(16) ?
    C14 C9 Ge2 . . 120.90(15) ?
    C11 C10 C9 . . 121.3(2) ?
    C11 C10 H10A . . 119.3 ?
    C9 C10 H10A . . 119.3 ?
    C12 C11 C10 . . 120.2(2) ?
    C12 C11 H11A . . 119.9 ?
    C10 C11 H11A . . 119.9 ?
    C13 C12 C11 . . 119.5(2) ?
    C13 C12 H12A . . 120.3 ?
    C11 C12 H12A . . 120.3 ?
    C12 C13 C14 . . 120.4(2) ?
    C12 C13 H13A . . 119.8 ?
    C14 C13 H13A . . 119.8 ?
    C13 C14 C9 . . 121.0(2) ?
    C13 C14 H14A . . 119.5 ?
    C9 C14 H14A . . 119.5 ?
    C16 C15 C20 . . 117.75(19) ?
    C16 C15 Ge2 . . 119.92(15) ?
    C20 C15 Ge2 . . 122.31(16) ?
    C17 C16 C15 . . 121.4(2) ?
    C17 C16 H16A . . 119.3 ?
    C15 C16 H16A . . 119.3 ?
    C18 C17 C16 . . 120.3(2) ?
    C18 C17 H17A . . 119.9 ?
    C16 C17 H17A . . 119.9 ?
    C19 C18 C17 . . 119.1(2) ?
    C19 C18 H18A . . 120.5 ?
    C17 C18 H18A . . 120.5 ?
    C18 C19 C20 . . 120.7(2) ?
    C18 C19 H19A . . 119.6 ?
    C20 C19 H19A . . 119.6 ?
    C19 C20 C15 . . 120.8(2) ?
    C19 C20 H20A . . 119.6 ?
    C15 C20 H20A . . 119.6 ?
_iucr_refine_instructions_details
;
TITL a
CELL 0.71073 9.6402 13.6386 14.0503 90 104.56 90
ZERR 2 0.0005 0.0006 0.0007 0 0.001 0
LATT 1
SYMM -X,0.5+Y,0.5-Z
SFAC C H Ge
UNIT 80 84 8
TEMP -153
SIZE 0.114 0.526 0.552
omit -4 60
acta
L.S. 4
PLAN  20
FMAP 2
bond $h
WGHT      0.0262      0.6663
EXTI    0.006221
FVAR       0.46212
GE1   3    0.449246    0.553176    0.551768    11.00000    0.01786    0.01507 =
         0.01456    0.00019    0.00413    0.00087
GE2   3    0.356699    0.459956    0.670324    11.00000    0.01524    0.01695 =
         0.01510    0.00050    0.00329   -0.00037
C1    1    0.590041    0.650221    0.618803    11.00000    0.03211    0.02465 =
         0.02329   -0.00296    0.00761   -0.00776
AFIX 137
H1A   2    0.631070    0.683702    0.570506    11.00000   -1.50000
H1B   2    0.666517    0.617173    0.667441    11.00000   -1.50000
H1C   2    0.542961    0.698331    0.651993    11.00000   -1.50000
AFIX   0
C2    1    0.283174    0.622879    0.471172    11.00000    0.02987    0.02817 =
         0.01996    0.00307    0.00432    0.01068
AFIX 137
H2A   2    0.315277    0.669818    0.428394    11.00000   -1.50000
H2B   2    0.234019    0.658027    0.514029    11.00000   -1.50000
H2C   2    0.217146    0.575660    0.430775    11.00000   -1.50000
AFIX   0
C3    1    0.268629    0.339075    0.608064    11.00000    0.01660    0.02140 =
         0.01479    0.00037    0.00460   -0.00123
C4    1    0.138856    0.341200    0.535987    11.00000    0.02143    0.02249 =
         0.02170    0.00210    0.00222    0.00038
AFIX  43
H4A   2    0.088591    0.401397    0.520754    11.00000   -1.20000
AFIX   0
C5    1    0.082435    0.256216    0.486297    11.00000    0.02234    0.03194 =
         0.02253   -0.00190    0.00114   -0.00494
AFIX  43
H5A   2   -0.005602    0.258821    0.437241    11.00000   -1.20000
AFIX   0
C6    1    0.154365    0.167565    0.508153    11.00000    0.02582    0.02611 =
         0.02596   -0.00647    0.00842   -0.00705
AFIX  43
H6A   2    0.115476    0.109654    0.474155    11.00000   -1.20000
AFIX   0
C7    1    0.282871    0.163691    0.579581    11.00000    0.02572    0.02016 =
         0.02614    0.00127    0.00863    0.00050
AFIX  43
H7A   2    0.331982    0.103083    0.594887    11.00000   -1.20000
AFIX   0
C8    1    0.339938    0.248923    0.628934    11.00000    0.01878    0.02322 =
         0.01817    0.00280    0.00451   -0.00031
AFIX  43
H8A   2    0.428486    0.245930    0.677454    11.00000   -1.20000
AFIX   0
C9    1    0.506370    0.426899    0.788254    11.00000    0.01868    0.01445 =
         0.01693    0.00039    0.00270   -0.00146
C10   1    0.475716    0.415864    0.879488    11.00000    0.02209    0.02402 =
         0.02259    0.00193    0.00676   -0.00066
AFIX  43
H10A  2    0.379787    0.423406    0.884384    11.00000   -1.20000
AFIX   0
C11   1    0.582734    0.394043    0.963432    11.00000    0.03196    0.02765 =
         0.01659    0.00476    0.00556    0.00071
AFIX  43
H11A  2    0.559265    0.386102    1.024725    11.00000   -1.20000
AFIX   0
C12   1    0.723359    0.383853    0.957990    11.00000    0.02926    0.02156 =
         0.01984    0.00234   -0.00114    0.00199
AFIX  43
H12A  2    0.796835    0.370089    1.015522    11.00000   -1.20000
AFIX   0
C13   1    0.755979    0.393840    0.868360    11.00000    0.02088    0.02542 =
         0.02580    0.00269    0.00355    0.00372
AFIX  43
H13A  2    0.852112    0.385868    0.864057    11.00000   -1.20000
AFIX   0
C14   1    0.648896    0.415537    0.784126    11.00000    0.02033    0.02364 =
         0.01789    0.00105    0.00602    0.00265
AFIX  43
H14A  2    0.673034    0.422722    0.722974    11.00000   -1.20000
AFIX   0
C15   1    0.212033    0.537818    0.713055    11.00000    0.01715    0.02251 =
         0.01459    0.00264    0.00312    0.00078
C16   1    0.236546    0.636889    0.735110    11.00000    0.01931    0.02435 =
         0.02274   -0.00380    0.00511   -0.00398
AFIX  43
H16A  2    0.322433    0.666377    0.727582    11.00000   -1.20000
AFIX   0
C17   1    0.137954    0.693468    0.767896    11.00000    0.02659    0.02430 =
         0.02194   -0.00469    0.00484    0.00043
AFIX  43
H17A  2    0.157689    0.760638    0.783491    11.00000   -1.20000
AFIX   0
C18   1    0.010983    0.652318    0.777935    11.00000    0.02551    0.03150 =
         0.02249    0.00103    0.00959    0.00714
AFIX  43
H18A  2   -0.057376    0.691095    0.799220    11.00000   -1.20000
AFIX   0
C19   1   -0.014845    0.553971    0.756526    11.00000    0.02142    0.03524 =
         0.04274    0.00266    0.01617   -0.00270
AFIX  43
H19A  2   -0.101146    0.524986    0.763899    11.00000   -1.20000
AFIX   0
C20   1    0.084115    0.497071    0.724335    11.00000    0.02428    0.02350 =
         0.03449    0.00064    0.01174   -0.00273
AFIX  43
H20A  2    0.064522    0.429684    0.709836    11.00000   -1.20000
HKLF 4
REM  a
REM R1 =  0.0301 for   4222 Fo > 4sig(Fo)  and  0.0440 for all   5210 data
REM    202 parameters refined using      0 restraints
END
WGHT      0.0262      0.6669
REM Highest difference peak  0.622,  deepest hole -0.385,  1-sigma level  0.087
Q1    1   0.4246  0.4420  0.7233  11.00000  0.05    0.62
Q2    1   0.4287  0.5189  0.5985  11.00000  0.05    0.57
Q3    1   0.3782  0.5206  0.5137  11.00000  0.05    0.55
Q4    1   0.3693  0.5846  0.5146  11.00000  0.05    0.51
Q5    1   0.5248  0.5204  0.5912  11.00000  0.05    0.49
Q6    1   0.4861  0.5187  0.5090  11.00000  0.05    0.48
Q7    1   0.5035  0.5973  0.5906  11.00000  0.05    0.46
Q8    1   0.4108  0.4917  0.7103  11.00000  0.05    0.45
Q9    1   0.5334  0.5862  0.5968  11.00000  0.05    0.45
Q10   1   0.2873  0.4218  0.6326  11.00000  0.05    0.43
Q11   1   0.2199  0.1796  0.5410  11.00000  0.05    0.40
Q12   1   0.3993  0.5032  0.6455  11.00000  0.05    0.39
Q13   1   0.2194  0.3378  0.5623  11.00000  0.05    0.39
Q14   1   0.6935  0.3842  0.8218  11.00000  0.05    0.37
Q15   1   0.3046  0.5060  0.6897  11.00000  0.05    0.37
Q16   1   0.1319  0.2189  0.4888  11.00000  0.05    0.37
Q17   1   0.4986  0.4426  0.8373  11.00000  0.05    0.35
Q18   1   0.1809  0.6608  0.7523  11.00000  0.05    0.35
Q19   1   0.4949  0.5921  0.5356  11.00000  0.05    0.35
Q20   1   0.1328  0.3013  0.5050  11.00000  0.05    0.34
;
