# Supplementary material for: Crystal structure of 2,2,3,3-tetra­methyl-1,1,1,4,4,4-hexa­phenyl­tetra­germane
Source: Acta Crystallogr Sect E Struct Rep Online. 2014 Nov 21;70(Pt 12):o1273–4. doi: 10.1107/S160053681402501X (PMC4257417; doi:10.1107/S160053681402501X)
Supplement: Supplementary file 2 [file e-70-o1273-Isup2.hkl]

# 
# h,k,l, Fc-squared, Fo-squared, sigma(Fo-squared) and status flag 
# 
data_I
_shelx_title ' a' 
_shelx_refln_list_code          4 
_shelx_F_calc_maximum      266.63 
_exptl_crystal_F_000       820.00 
_reflns_d_resolution_high  0.7108 
 
loop_ 
 _symmetry_equiv_pos_as_xyz 
 'x, y, z' 
 '-x, y+1/2, -z+1/2' 
 '-x, -y, -z' 
 'x, -y-1/2, z-1/2' 
 
_cell_length_a     9.6402 
_cell_length_b    13.6386 
_cell_length_c    14.0503 
_cell_angle_alpha  90.000 
_cell_angle_beta  104.560 
_cell_angle_gamma  90.000 
 
_shelx_F_squared_multiplier     1.000 
 
loop_ 
 _refln_index_h 
 _refln_index_k 
 _refln_index_l 
 _refln_F_squared_calc 
 _refln_F_squared_meas 
 _refln_F_squared_sigma 
 _refln_observed_status 
   1   0   0    34280.36    35120.37   3173.11 o 
   2   0   0      464.81      437.26     24.23 o 
   3   0   0     2161.98     2044.71     93.67 o 
   4   0   0      779.41      743.80     36.47 o 
   5   0   0       10.63        3.34     14.44 o 
   6   0   0      356.99      374.88     39.12 o 
   7   0   0      161.96      150.30     31.14 o 
   8   0   0      222.44      236.31     41.63 o 
   9   0   0     3373.95     3324.27    120.64 o 
  10   0   0     6859.24     6904.51    194.96 o 
  11   0   0     4495.30     4225.75    152.29 o 
  12   0   0      227.75      226.45     50.80 o 
  13   0   0       30.88       38.46     37.06 o 
   1   1   0      277.50      307.98      6.69 o 
   2   1   0        3.00       11.00      2.92 o 
   3   1   0     1464.89     1549.72     18.11 o 
   4   1   0     3251.82     3341.73     61.24 o 
   5   1   0     3808.40     3850.95     81.22 o 
   6   1   0      693.57      653.80     34.18 o 
   7   1   0      109.27      102.91     20.63 o 
   8   1   0        0.17       10.13     17.40 o 
   9   1   0        7.15        5.80     21.42 o 
  10   1   0      245.26      253.15     36.14 o 
  11   1   0       20.06       27.29     25.30 o 
  12   1   0        6.85        6.44     29.25 o 
  13   1   0       13.95       61.62     40.98 o 
   0   2   0    33821.16    38847.78   1456.45 o 
   1   2   0    29355.76    33739.19    680.44 o 
   2   2   0     6281.43     6790.98     74.82 o 
   3   2   0      590.26      588.08     13.22 o 
   4   2   0      331.83      303.77     10.09 o 
   5   2   0      734.79      795.90     28.75 o 
   6   2   0      403.42      392.21     27.14 o 
   7   2   0     2486.30     2468.38     64.47 o 
   8   2   0       19.04       33.50     18.99 o 
   9   2   0     2620.46     2597.88     74.56 o 
  10   2   0     2988.48     2924.38     83.44 o 
  11   2   0     3023.87     2992.94     89.13 o 
  12   2   0      593.30      627.94     60.39 o 
  13   2   0       28.39       62.72     40.90 o 
   1   3   0     4117.81     4582.98     45.81 o 
   2   3   0      520.41      543.89     12.37 o 
   3   3   0       64.26       68.18     12.02 o 
   4   3   0     7501.28     7325.69     81.85 o 
   5   3   0    18672.99    18567.79    187.11 o 
   6   3   0     7388.01     7194.56     84.35 o 
   7   3   0      883.11      908.95     39.91 o 
   8   3   0       73.22       62.11     23.03 o 
   9   3   0      736.22      733.36     43.91 o 
  10   3   0      204.85      190.95     31.78 o 
  11   3   0      138.68      160.25     31.75 o 
  12   3   0        2.11       -6.48     29.61 o 
   0   4   0     1055.79     1344.14     51.14 o 
   1   4   0       38.69       55.03      6.25 o 
   2   4   0     3772.30     4126.31     48.39 o 
   3   4   0      904.68      924.57     19.09 o 
   4   4   0     6137.25     6426.90     74.84 o 
   5   4   0       18.48       40.84      7.54 o 
   6   4   0      783.80      801.26     20.98 o 
   7   4   0     3699.54     3489.45     60.58 o 
   8   4   0      218.92      212.17     27.11 o 
   9   4   0     1007.30      953.82     48.53 o 
  10   4   0      578.63      562.56     51.00 o 
  11   4   0      774.70      728.09     52.02 o 
  12   4   0       49.16       42.19     30.01 o 
   1   5   0     1085.73     1057.24     14.52 o 
   2   5   0     1327.19     1379.79     22.95 o 
   3   5   0      778.35      723.75     19.61 o 
   4   5   0    20958.90    21542.88    213.53 o 
   5   5   0    15673.89    15531.71    163.07 o 
   6   5   0    14828.74    14674.93    158.03 o 
   7   5   0     1560.06     1569.26     45.02 o 
   8   5   0      683.71      672.18     39.22 o 
   9   5   0     1095.56     1016.99     48.16 o 
  10   5   0      162.74      196.25     31.02 o 
  11   5   0       15.22       54.56     27.49 o 
  12   5   0      204.12      183.24     36.91 o 
   0   6   0     1180.61     1120.47     41.07 o 
   1   6   0     7450.01     7760.98     68.65 o 
   2   6   0     4162.63     4547.37     54.84 o 
   3   6   0      215.73      185.28     11.12 o 
   4   6   0      482.40      540.69     23.77 o 
   5   6   0       49.57       77.62     10.78 o 
   6   6   0        4.53       18.02      9.94 o 
   7   6   0      349.25      349.17     22.54 o 
   8   6   0      386.52      361.00     32.58 o 
   9   6   0      613.26      625.17     42.39 o 
  10   6   0      190.47      166.25     30.89 o 
  11   6   0      123.67      120.27     32.32 o 
  12   6   0        2.99        9.53     27.90 o 
   1   7   0     6924.62     6898.26     80.91 o 
   2   7   0     3311.24     3273.76     43.74 o 
   3   7   0     1218.61     1361.43     26.67 o 
   4   7   0     6466.41     6324.13     78.00 o 
   5   7   0     9272.94     9168.73    107.49 o 
   6   7   0     4931.04     5008.69     70.60 o 
   7   7   0     1963.74     2014.04     47.93 o 
   8   7   0      149.12      126.84     25.24 o 
   9   7   0     1667.58     1621.67     60.89 o 
  10   7   0      503.56      460.39     42.26 o 
  11   7   0      131.31      125.37     31.22 o 
  12   7   0      400.69      440.94     46.74 o 
   0   8   0     7905.45     7639.31    160.89 o 
   1   8   0     8518.21     8294.18    144.05 o 
   2   8   0     5125.77     5044.57     61.63 o 
   3   8   0     1012.81     1073.43     24.03 o 
   4   8   0       46.44       69.51     17.37 o 
   5   8   0      148.10      182.87     14.59 o 
   6   8   0      976.77     1037.08     31.34 o 
   7   8   0       94.40       95.41     18.36 o 
   8   8   0      116.48      173.01     27.01 o 
   9   8   0     1139.55     1181.64     53.12 o 
  10   8   0     1879.28     1915.75     70.09 o 
  11   8   0      768.89      784.21     66.02 o 
   1   9   0     2726.32     2580.33     57.39 o 
   2   9   0     2843.18     2899.27     43.42 o 
   3   9   0     1669.65     1685.01     31.31 o 
   4   9   0     1676.83     1677.18     34.11 o 
   5   9   0     5492.40     5476.63     75.22 o 
   6   9   0     1223.75     1329.54     34.16 o 
   7   9   0       70.93       64.27     17.73 o 
   8   9   0      540.28      540.89     39.69 o 
   9   9   0      782.09      723.56     46.77 o 
  10   9   0      106.36      153.88     30.43 o 
  11   9   0      399.73      431.92     44.96 o 
   0  10   0    20644.58    19811.04    502.15 o 
   1  10   0     7114.60     6969.50    113.69 o 
   2  10   0     1385.70     1369.63     30.83 o 
   3  10   0      497.79      497.61     23.57 o 
   4  10   0      256.35      266.10     20.33 o 
   5  10   0      522.23      573.66     33.35 o 
   6  10   0      371.41      388.74     26.24 o 
   7  10   0        9.26       -5.06     13.77 o 
   8  10   0      103.85      129.76     26.01 o 
   9  10   0     1888.61     1899.90     91.06 o 
  10  10   0     2118.89     2262.66     99.37 o 
  11  10   0     1818.80     1846.49     90.83 o 
   1  11   0      386.87      380.90     28.91 o 
   2  11   0     1530.79     1435.04     47.00 o 
   3  11   0     1456.78     1384.44     46.69 o 
   4  11   0      283.07      225.40     25.55 o 
   5  11   0        1.01      -28.99     16.77 o 
   6  11   0       61.17       50.65     17.16 o 
   7  11   0      763.00      766.30     42.53 o 
   8  11   0     1439.22     1442.74     71.91 o 
   9  11   0      185.63      212.23     63.99 o 
  10  11   0        0.68      -49.70     83.11 o 
   0  12   0     3971.57     3656.57    174.91 o 
   1  12   0     4011.94     3897.74     83.64 o 
   2  12   0       10.05        5.67     19.83 o 
   3  12   0      781.50      744.39     40.93 o 
   4  12   0      461.77      474.99     35.54 o 
   5  12   0      828.07      827.56     42.86 o 
   6  12   0       44.16       27.32     34.58 o 
   7  12   0      253.39      292.30     40.48 o 
   8  12   0        0.07      -57.81     54.56 o 
   9  12   0      941.75     1075.98    108.20 o 
  10  12   0     1281.58     1386.11    114.94 o 
   1  13   0      706.13      655.10     38.72 o 
   2  13   0      209.85      199.37     26.45 o 
   3  13   0      828.88      801.79     41.18 o 
   4  13   0     1274.84     1207.72     49.67 o 
   5  13   0     1884.35     1929.45     83.82 o 
   6  13   0     2613.22     2576.20     76.91 o 
   7  13   0      711.16      822.08     58.94 o 
   8  13   0      250.92      201.86    108.28 o 
   9  13   0       19.00      -29.89     47.31 o 
   0  14   0     2463.93     2304.92     94.47 o 
   1  14   0      589.50      524.87     37.97 o 
   2  14   0      715.97      575.21     39.98 o 
   3  14   0     1463.22     1380.38     53.35 o 
   4  14   0     1418.36     1314.71     53.08 o 
   5  14   0       97.66      156.72     37.06 o 
   6  14   0      178.25      154.92     38.64 o 
   7  14   0      491.52      605.86     54.86 o 
   8  14   0      100.65      169.16     62.07 o 
   1  15   0       24.72       12.35     22.22 o 
   2  15   0        0.11       17.21     22.33 o 
   3  15   0      233.40      243.92     32.35 o 
   4  15   0     2791.55     2742.61     79.15 o 
   5  15   0     3966.81     3980.67     98.02 o 
   6  15   0     3192.34     3342.56     89.98 o 
   7  15   0      173.56      108.99     50.79 o 
   8  15   0      107.29       58.70     50.24 o 
   0  16   0        7.55      -23.74     62.07 o 
   1  16   0       10.18       22.46     24.40 o 
   2  16   0      688.03      675.18     46.80 o 
   3  16   0      793.84      703.19     47.09 o 
   4  16   0      484.73      477.89     42.96 o 
   5  16   0      240.41      294.15     37.43 o 
   6  16   0      281.27      326.79     38.39 o 
   7  16   0      384.82      411.09     51.36 o 
   1  17   0      548.00      574.15     45.58 o 
   2  17   0      139.28      117.02     30.92 o 
   3  17   0       73.20       83.66     28.40 o 
   4  17   0      798.66      884.58     55.33 o 
   5  17   0     1957.92     1923.16     72.28 o 
   6  17   0      416.17      467.38     45.62 o 
   0  18   0      707.14      654.30     68.27 o 
   1  18   0      298.92      264.47     40.79 o 
   2  18   0      337.83      374.18     41.38 o 
   3  18   0      313.59      373.33     41.00 o 
   4  18   0      288.04      348.21     41.73 o 
   1  19   0      302.14      343.11     40.65 o 
 -13   1   1      560.70      591.30     52.56 o 
 -12   1   1        2.93       46.84     29.59 o 
 -11   1   1      845.77      849.35     51.74 o 
 -10   1   1     5123.95     4907.61    110.56 o 
  -9   1   1     8380.80     8161.90    147.09 o 
  -8   1   1     8380.90     8343.76    143.31 o 
  -7   1   1      231.37      207.54     23.02 o 
  -6   1   1      586.27      671.05     30.66 o 
  -5   1   1      505.22      469.07     23.54 o 
  -4   1   1      906.65     1022.59     20.10 o 
  -3   1   1     3708.65     3773.04     36.00 o 
  -2   1   1        8.43       19.35      3.17 o 
  -1   1   1       82.24       89.10      5.39 o 
   0   1   1    17678.77    19542.94    163.23 o 
   1   1   1    41506.45    42922.41   1198.18 o 
   2   1   1    12817.69    12745.65    127.99 o 
   3   1   1     3530.10     3565.85     36.79 o 
   4   1   1      479.10      488.01     10.58 o 
   5   1   1     1801.34     1697.98     45.36 o 
   6   1   1     1075.98     1118.03     40.42 o 
   7   1   1       81.18       72.73     19.84 o 
   8   1   1      995.79      956.96     44.78 o 
   9   1   1       89.65       66.33     24.00 o 
  10   1   1     1342.47     1352.66     60.11 o 
  11   1   1     3411.43     3234.32     94.00 o 
  12   1   1     2597.95     2613.59     87.03 o 
 -13   2   1      798.27      825.39     61.22 o 
 -12   2   1       27.55       58.35     29.69 o 
 -11   2   1      250.13      218.20     32.63 o 
 -10   2   1      371.38      396.89     38.38 o 
  -9   2   1      479.29      443.12     36.70 o 
  -8   2   1      131.96       94.99     29.60 o 
  -7   2   1       11.54       14.56     15.13 o 
  -6   2   1     1076.97     1019.66     25.32 o 
  -5   2   1      855.67      682.10     30.73 o 
  -4   2   1     8388.83     8393.52     95.69 o 
  -3   2   1     2134.32     2142.67     29.42 o 
  -2   2   1     1260.82     1320.55     20.92 o 
  -1   2   1    10175.10    10915.34    104.71 o 
   0   2   1      331.55      379.22      7.95 o 
   1   2   1     2594.07     2668.38     30.96 o 
   2   2   1     1383.16     1444.49     22.55 o 
   3   2   1      278.34      319.07     18.74 o 
   4   2   1       22.51       27.71      6.79 o 
   5   2   1     6831.67     6969.82     80.34 o 
   6   2   1     6949.88     6599.56     89.99 o 
   7   2   1     9428.52     9125.11    161.32 o 
   8   2   1     1571.86     1447.79     53.65 o 
   9   2   1      140.85      144.54     26.44 o 
  10   2   1      144.90      146.69     30.53 o 
  11   2   1       50.12       36.88     26.84 o 
  12   2   1        7.90      -21.67     26.99 o 
 -13   3   1      261.90      233.41     47.06 o 
 -12   3   1       99.87      117.48     31.39 o 
 -11   3   1      285.85      303.61     36.70 o 
 -10   3   1     2913.59     2718.46     79.56 o 
  -9   3   1     1598.40     1640.36     67.27 o 
  -8   3   1     3547.38     3371.49     80.86 o 
  -7   3   1       11.99       29.59     10.51 o 
  -6   3   1     1527.79     1493.71     26.86 o 
  -5   3   1      405.97      405.92     35.10 o 
  -4   3   1        4.80       10.25     10.41 o 
  -3   3   1     2468.41     2516.60     36.54 o 
  -2   3   1     4443.72     4569.58     51.07 o 
  -1   3   1       19.00       34.18      5.06 o 
   0   3   1    10311.31    11068.39    113.36 o 
   1   3   1    18132.61    19208.47    166.89 o 
   2   3   1    14814.82    15569.50    184.31 o 
   3   3   1     3178.41     3284.65     42.46 o 
   4   3   1      419.45      415.05     19.96 o 
   5   3   1     1615.23     1585.56     28.66 o 
   6   3   1      413.60      401.00     21.23 o 
   7   3   1       80.62       85.09     19.86 o 
   8   3   1      684.23      739.79     40.77 o 
   9   3   1      210.72      223.77     30.46 o 
  10   3   1      230.23      222.94     33.70 o 
  11   3   1     1739.81     1663.20     67.73 o 
  12   3   1     1086.25     1063.33     61.29 o 
 -12   4   1      119.87      127.97     32.56 o 
 -11   4   1       65.03       29.87     37.03 o 
 -10   4   1      130.95      117.57     28.76 o 
  -9   4   1      192.94      205.47     28.01 o 
  -8   4   1     1195.12     1085.06     46.06 o 
  -7   4   1      437.74      451.61     22.81 o 
  -6   4   1     1156.14     1145.72     25.03 o 
  -5   4   1    10195.44     9770.15    108.52 o 
  -4   4   1    30087.62    31109.70    297.63 o 
  -3   4   1    18661.53    19139.94    186.89 o 
  -2   4   1     1342.80     1283.92     21.30 o 
  -1   4   1     4301.14     4585.12     43.27 o 
   0   4   1    12789.87    13510.94    126.05 o 
   1   4   1     2092.04     2228.93     31.87 o 
   2   4   1       95.88       82.98      6.67 o 
   3   4   1       12.64       10.59      5.12 o 
   4   4   1      619.88      653.42     17.89 o 
   5   4   1    12142.34    11880.70    128.98 o 
   6   4   1    16886.91    16601.95    174.94 o 
   7   4   1    10750.96    10645.32    139.09 o 
   8   4   1     3768.83     3572.36     85.48 o 
   9   4   1       36.54       48.29     25.26 o 
  10   4   1      778.45      736.43     48.06 o 
  11   4   1       73.45      142.37     30.55 o 
  12   4   1       21.11       21.44     30.78 o 
 -12   5   1      258.47      259.63     39.60 o 
 -11   5   1       65.97       58.86     26.55 o 
 -10   5   1       25.25       27.65     23.12 o 
  -9   5   1      222.91      215.37     30.60 o 
  -8   5   1        0.26        0.55     17.52 o 
  -7   5   1      545.06      495.02     29.51 o 
  -6   5   1      241.31      237.94     14.14 o 
  -5   5   1      698.78      735.57     30.82 o 
  -4   5   1      295.40      325.17     18.10 o 
  -3   5   1      578.90      600.60     16.64 o 
  -2   5   1      214.49      237.32     18.84 o 
  -1   5   1     1335.66     1424.14     18.61 o 
   0   5   1     2635.80     2788.12     37.52 o 
   1   5   1     7715.85     8196.79     85.61 o 
   2   5   1      145.97      165.97      9.10 o 
   3   5   1        0.52       14.38      7.58 o 
   4   5   1      804.34      796.90     21.17 o 
   5   5   1     1148.03     1112.50     26.11 o 
   6   5   1      363.74      412.66     22.72 o 
   7   5   1       61.42       58.72     14.27 o 
   8   5   1      572.46      546.02     38.20 o 
   9   5   1      216.45      185.14     29.87 o 
  10   5   1        0.14       16.60     22.83 o 
  11   5   1       69.89       71.94     28.71 o 
  12   5   1       14.09      -22.22     27.20 o 
 -12   6   1       65.11       16.78     28.99 o 
 -11   6   1      142.71      106.64     30.82 o 
 -10   6   1       25.43       38.06     32.51 o 
  -9   6   1      229.72      230.65     30.18 o 
  -8   6   1     1549.66     1565.33     55.17 o 
  -7   6   1     1344.80     1396.77     32.21 o 
  -6   6   1     1103.28     1124.61     28.14 o 
  -5   6   1    12452.47    12677.06    137.82 o 
  -4   6   1    27051.56    27186.30    422.49 o 
  -3   6   1    17697.11    17863.30    178.99 o 
  -2   6   1     1578.27     1619.47     33.08 o 
  -1   6   1     1261.75     1332.49     23.29 o 
   0   6   1     1001.97      908.41     26.49 o 
   1   6   1     2665.06     2952.49     35.77 o 
   2   6   1      298.59      269.09     17.01 o 
   3   6   1     1636.91     1612.68     29.20 o 
   4   6   1      698.97      686.90     22.75 o 
   5   6   1     8026.96     7888.46     94.87 o 
   6   6   1    12431.68    12323.76    138.82 o 
   7   6   1     9139.72     9171.47    126.27 o 
   8   6   1     1363.43     1367.56     53.36 o 
   9   6   1       21.92       -6.36     21.03 o 
  10   6   1     1030.73      955.61     53.02 o 
  11   6   1      433.43      465.85     46.31 o 
  12   6   1       34.86       82.57     31.73 o 
 -12   7   1      119.82      136.17     34.89 o 
 -11   7   1      621.79      632.52     48.65 o 
 -10   7   1      980.03      939.33     52.02 o 
  -9   7   1      945.09      910.20     48.64 o 
  -8   7   1     1057.49     1019.94     45.48 o 
  -7   7   1      641.34      665.34     34.86 o 
  -6   7   1      646.15      661.29     23.65 o 
  -5   7   1        4.95       19.92     15.29 o 
  -4   7   1      250.47      286.91     25.00 o 
  -3   7   1       20.64       43.02     12.57 o 
  -2   7   1       64.43       88.31     16.06 o 
  -1   7   1     1603.50     1645.47     30.40 o 
   0   7   1     2006.25     1944.53     43.36 o 
   1   7   1     1898.63     1755.75     37.86 o 
   2   7   1     4527.46     4502.59     56.37 o 
   3   7   1     1769.53     1659.92     30.62 o 
   4   7   1     1219.14     1225.87     28.07 o 
   5   7   1       94.47      122.05     12.89 o 
   6   7   1       63.60       81.24     14.57 o 
   7   7   1       24.53       25.61     15.83 o 
   8   7   1      645.34      643.11     40.72 o 
   9   7   1      571.69      536.76     42.34 o 
  10   7   1      429.50      499.26     43.51 o 
  11   7   1      649.08      660.35     50.15 o 
  12   7   1      258.59      318.09     45.53 o 
 -12   8   1       62.40       29.62     28.38 o 
 -11   8   1      314.82      328.18     40.15 o 
 -10   8   1      366.84      366.98     38.43 o 
  -9   8   1      611.57      602.05     42.71 o 
  -8   8   1      714.59      759.91     43.75 o 
  -7   8   1      449.66      478.85     28.45 o 
  -6   8   1      137.22      196.56     16.05 o 
  -5   8   1     2858.79     2963.32     49.06 o 
  -4   8   1    12184.44    12010.33    131.96 o 
  -3   8   1     3410.92     3349.66     55.21 o 
  -2   8   1      216.14      273.31     20.47 o 
  -1   8   1      594.34      597.52     26.06 o 
   0   8   1       19.20       44.44     12.63 o 
   1   8   1      215.32      275.84     23.19 o 
   2   8   1     1475.32     1441.74     26.41 o 
   3   8   1     2413.33     2370.89     38.90 o 
   4   8   1      997.01     1000.12     26.13 o 
   5   8   1     3638.32     3721.16     57.41 o 
   6   8   1     4055.17     4125.94     63.76 o 
   7   8   1     2698.91     2723.23     58.73 o 
   8   8   1      167.36      140.49     25.94 o 
   9   8   1      194.42      206.90     30.85 o 
  10   8   1      990.78      984.47     54.35 o 
  11   8   1      467.74      471.30     45.91 o 
 -11   9   1      245.86      383.98     40.92 o 
 -10   9   1     2253.02     2204.94     73.91 o 
  -9   9   1     4963.33     5002.30    110.13 o 
  -8   9   1     2051.17     2156.53     66.67 o 
  -7   9   1      705.14      726.83     32.74 o 
  -6   9   1      104.07      107.85     17.01 o 
  -5   9   1        0.66       -4.32     12.12 o 
  -4   9   1       88.41      131.87     16.29 o 
  -3   9   1        8.41        6.83     10.37 o 
  -2   9   1      123.08      132.13     11.85 o 
  -1   9   1     1760.68     1726.55     45.49 o 
   0   9   1    11467.52    11176.23    158.28 o 
   1   9   1    20143.23    20041.47    318.99 o 
   2   9   1     9585.28     9226.52    102.71 o 
   3   9   1     1407.16     1388.21     28.90 o 
   4   9   1       90.25       99.91     14.91 o 
   5   9   1      644.36      729.07     54.81 o 
   6   9   1      688.53      725.99     27.57 o 
   7   9   1       66.16       54.15     18.35 o 
   8   9   1       32.40       -2.26     20.24 o 
   9   9   1      104.59       78.18     39.83 o 
  10   9   1     1290.51     1269.51     63.04 o 
  11   9   1     1406.74     1424.75     93.07 o 
 -11  10   1      532.99      520.57     57.30 o 
 -10  10   1       81.11       61.80     35.17 o 
  -9  10   1       40.95       13.38     22.72 o 
  -8  10   1      294.27      325.48     33.13 o 
  -7  10   1      195.23      219.44     20.53 o 
  -6  10   1      109.78       87.62     18.21 o 
  -5  10   1       63.00       50.75     15.94 o 
  -4  10   1      770.25      865.92     44.83 o 
  -3  10   1      228.34      243.53     21.22 o 
  -2  10   1      353.23      319.63     15.95 o 
  -1  10   1     1200.95     1104.69     39.78 o 
   0  10   1      498.55      485.70     29.47 o 
   1  10   1      216.50      201.04     22.26 o 
   2  10   1      885.12      941.30     27.08 o 
   3  10   1     2903.36     2833.71     53.25 o 
   4  10   1     1568.48     1560.58     40.92 o 
   5  10   1       35.37       35.29     15.45 o 
   6  10   1       70.98       73.78     20.00 o 
   7  10   1       25.12       34.26     18.34 o 
   8  10   1       58.79       67.61     24.37 o 
   9  10   1      266.48      274.62     43.14 o 
  10  10   1      581.32      580.77     58.86 o 
  11  10   1      115.88      135.83     44.03 o 
 -10  11   1     1520.06     1509.12    113.47 o 
  -9  11   1     3389.91     3592.71    116.76 o 
  -8  11   1     2699.05     2876.70     98.14 o 
  -7  11   1      133.39      143.06     22.69 o 
  -6  11   1      694.38      665.84     33.21 o 
  -5  11   1      403.38      387.03     31.85 o 
  -4  11   1       73.68       86.01     20.44 o 
  -3  11   1       42.04       34.53     17.09 o 
  -2  11   1     1020.85      980.11     40.91 o 
  -1  11   1      355.92      409.36     29.96 o 
   0  11   1     9797.33     9501.46    146.50 o 
   1  11   1    15321.74    14748.06    207.52 o 
   2  11   1     9513.97     9027.94    142.60 o 
   3  11   1      499.18      447.84     31.65 o 
   4  11   1       68.68       80.59     21.44 o 
   5  11   1      839.48      796.68     48.22 o 
   6  11   1      829.71      812.82     36.08 o 
   7  11   1        6.56        7.73     22.13 o 
   8  11   1      511.76      554.69     51.62 o 
   9  11   1       27.10       21.15     62.97 o 
  10  11   1      849.00      783.32     95.77 o 
 -10  12   1       90.57       75.97     82.67 o 
  -9  12   1       52.93       28.24     49.63 o 
  -8  12   1      188.35      150.59     58.49 o 
  -7  12   1      275.91      340.54     36.73 o 
  -6  12   1      361.01      368.87     33.93 o 
  -5  12   1      464.27      512.52     37.54 o 
  -4  12   1     1837.68     1695.55     55.15 o 
  -3  12   1      226.83      223.21     26.57 o 
  -2  12   1     1814.77     1717.66     53.74 o 
  -1  12   1      955.88      890.67     40.44 o 
   0  12   1      853.74      807.93     39.13 o 
   1  12   1       40.43       48.47     20.03 o 
   2  12   1      538.15      541.86     35.92 o 
   3  12   1     1408.24     1402.65     50.68 o 
   4  12   1      650.85      631.70     38.98 o 
   5  12   1     2355.62     2203.98     64.68 o 
   6  12   1     1183.45     1262.76     51.79 o 
   7  12   1      650.67      724.04     55.24 o 
   8  12   1      301.75      296.17     64.69 o 
   9  12   1      431.94      477.81     82.12 o 
  10  12   1       51.86       97.13     57.48 o 
  -9  13   1     1286.40     1367.79    117.75 o 
  -8  13   1      773.77      991.03    102.16 o 
  -7  13   1       78.14       27.36     35.55 o 
  -6  13   1     1898.51     1914.13     64.11 o 
  -5  13   1     1618.02     1599.41     57.82 o 
  -4  13   1       24.49        6.30     20.18 o 
  -3  13   1     1155.49     1064.25     45.83 o 
  -2  13   1     1415.54     1357.17     50.13 o 
  -1  13   1       11.63       30.23     19.39 o 
   0  13   1     1049.33     1066.32     45.19 o 
   1  13   1     5352.20     4968.77     99.77 o 
   2  13   1     3480.72     3318.03     78.97 o 
   3  13   1      142.55      196.50     27.81 o 
   4  13   1      163.51      186.94     28.28 o 
   5  13   1     1996.39     1945.11     63.59 o 
   6  13   1       29.08        2.31     25.32 o 
   7  13   1      437.23      432.17     48.18 o 
   8  13   1      535.50      476.73     76.80 o 
   9  13   1      101.42       54.45     52.77 o 
  -9  14   1       58.60      -48.33     46.06 o 
  -8  14   1       17.77       72.87     52.64 o 
  -7  14   1       33.82       27.76     32.31 o 
  -6  14   1      805.64      804.74     61.45 o 
  -5  14   1     2403.03     2452.34     73.06 o 
  -4  14   1     2844.88     2891.35     79.08 o 
  -3  14   1     3539.71     3509.30     85.95 o 
  -2  14   1      949.47      921.47     46.01 o 
  -1  14   1      187.46      144.84     25.76 o 
   0  14   1      191.26      129.30     24.84 o 
   1  14   1       33.32       53.21     22.40 o 
   2  14   1        5.31        5.72     27.87 o 
   3  14   1       76.43       53.88     24.18 o 
   4  14   1      529.35      523.25     39.76 o 
   5  14   1     1494.84     1556.67     60.16 o 
   6  14   1     1704.30     1722.22     64.02 o 
   7  14   1      928.56     1006.53     66.97 o 
   8  14   1      252.89      289.62     91.37 o 
  -8  15   1        2.99      -40.22     43.52 o 
  -7  15   1      233.10      265.57     53.03 o 
  -6  15   1     1166.00     1096.55     56.87 o 
  -5  15   1      676.22      680.05     47.85 o 
  -4  15   1       18.03        2.19     24.30 o 
  -3  15   1      553.06      532.41     41.44 o 
  -2  15   1     1352.46     1343.85     56.19 o 
  -1  15   1      431.28      418.80     37.91 o 
   0  15   1        3.90       -9.67     20.78 o 
   1  15   1       99.66       97.03     25.70 o 
   2  15   1      397.87      340.99     35.67 o 
   3  15   1      122.92       79.39     25.30 o 
   4  15   1      828.56      735.09     47.19 o 
   5  15   1      799.68      799.19     73.49 o 
   6  15   1      129.63       98.87     31.97 o 
   7  15   1      595.48      656.41     60.54 o 
  -7  16   1       15.50       -0.73     32.47 o 
  -6  16   1      531.15      526.20     45.31 o 
  -5  16   1     1355.60     1365.67     61.65 o 
  -4  16   1     2880.57     2929.01     84.51 o 
  -3  16   1     1876.73     1807.56     67.56 o 
  -2  16   1      577.73      579.48     44.65 o 
  -1  16   1       17.11       77.15     27.42 o 
   0  16   1      142.16      137.47     29.66 o 
   1  16   1        6.22      -20.11     22.46 o 
   2  16   1      375.02      338.52     37.22 o 
   3  16   1       89.47       96.59     28.98 o 
   4  16   1       47.87       79.40     28.98 o 
   5  16   1      316.82      318.57     38.56 o 
   6  16   1     1006.49     1050.28     60.52 o 
   7  16   1     1000.30     1077.95     73.62 o 
  -6  17   1      432.96      501.38     46.09 o 
  -5  17   1       72.96       80.50     31.36 o 
  -4  17   1       29.81       38.91     28.97 o 
  -3  17   1       96.01      104.50     31.56 o 
  -2  17   1      922.44      892.10     55.74 o 
  -1  17   1      873.54      826.12     52.43 o 
   0  17   1      262.91      213.38     34.03 o 
   1  17   1      122.94       82.19     34.18 o 
   2  17   1      572.28      559.71     45.95 o 
   3  17   1      812.60      767.81     51.77 o 
   4  17   1      537.13      563.16     54.44 o 
   5  17   1      262.72      286.04     39.12 o 
  -4  18   1     1177.36     1132.92     63.52 o 
  -3  18   1      539.39      595.05     50.49 o 
  -2  18   1        6.81       34.34     29.44 o 
  -1  18   1      570.29      615.16     49.52 o 
   0  18   1      219.42      249.14     36.30 o 
   1  18   1        0.69      -15.76     24.59 o 
   2  18   1      521.43      520.71     46.27 o 
   3  18   1      592.97      552.06     47.87 o 
   4  18   1      226.48      192.99     37.95 o 
  -1  19   1      548.31      536.33     48.46 o 
   0  19   1      644.08      744.04     53.87 o 
   1  19   1      770.74      834.80     57.78 o 
 -13   0   2      242.41      245.92     67.36 o 
 -12   0   2      686.47      633.77     70.96 o 
 -11   0   2      459.58      421.94     58.49 o 
 -10   0   2      882.34      975.75     87.85 o 
  -9   0   2     4143.59     3949.21    147.37 o 
  -8   0   2    19013.53    19041.63    379.22 o 
  -7   0   2    16521.80    16316.37    324.48 o 
  -6   0   2     5073.56     5168.81    130.54 o 
  -5   0   2     2484.21     2483.87     38.09 o 
  -4   0   2     2652.58     2677.72     45.26 o 
  -3   0   2     6663.11     6949.48    126.20 o 
  -2   0   2    10597.98    11024.26    161.82 o 
  -1   0   2    12034.90    12338.14    171.07 o 
   0   0   2       73.48       65.29      5.64 o 
   1   0   2    71089.38    56813.90    909.23 o 
   2   0   2    25000.09    24237.75    578.90 o 
   3   0   2    19995.13    19067.58    285.71 o 
   4   0   2      879.11      707.00     36.03 o 
   5   0   2      333.18      469.54     41.72 o 
   6   0   2     5505.53     5136.09    136.87 o 
   7   0   2     5776.64     5450.66    203.16 o 
   8   0   2      192.44      168.86     38.39 o 
   9   0   2     2357.42     2201.30     99.54 o 
  10   0   2        2.34        2.25     33.27 o 
  11   0   2     1930.71     1795.14    103.85 o 
  12   0   2     3668.15     3587.22    219.60 o 
 -13   1   2      340.28      320.74     42.56 o 
 -12   1   2      314.63      286.86     38.59 o 
 -11   1   2       57.77       76.11     26.37 o 
 -10   1   2       93.95      107.73     26.68 o 
  -9   1   2      135.60      114.93     24.24 o 
  -8   1   2       33.16       49.51     19.49 o 
  -7   1   2       43.69       36.78     24.11 o 
  -6   1   2      589.15      703.75     32.95 o 
  -5   1   2      441.75      450.16     20.60 o 
  -4   1   2     1868.69     1856.99     28.93 o 
  -3   1   2     4665.71     4813.86     67.93 o 
  -2   1   2    27848.16    29810.25    369.56 o 
  -1   1   2        3.12       16.63      6.22 o 
   0   1   2       74.09       93.95      7.51 o 
   1   1   2     5439.59     5549.33     58.50 o 
   2   1   2     1360.10     1409.01     22.58 o 
   3   1   2     2325.70     2522.36     35.40 o 
   4   1   2      115.06      126.98     14.16 o 
   5   1   2     2004.64     2142.37     32.44 o 
   6   1   2     1113.46     1040.19     40.23 o 
   7   1   2      668.86      629.50     36.82 o 
   8   1   2      566.22      551.63     52.90 o 
   9   1   2       14.87        4.50     21.71 o 
  10   1   2        0.13       32.07     24.96 o 
  11   1   2       34.26       28.98     27.90 o 
  12   1   2      233.39      197.55     57.61 o 
 -13   2   2      153.46       89.29     33.35 o 
 -12   2   2      181.55      153.45     33.36 o 
 -11   2   2      348.00      331.16     36.92 o 
 -10   2   2      593.60      578.47     43.09 o 
  -9   2   2     3621.79     3478.61     85.58 o 
  -8   2   2     9347.53     8886.17    149.58 o 
  -7   2   2     9006.91     8564.18    139.90 o 
  -6   2   2      300.08      321.10     20.07 o 
  -5   2   2       98.69      103.44     13.83 o 
  -4   2   2      892.48      795.03     17.96 o 
  -3   2   2        4.17       23.44      9.14 o 
  -2   2   2     1099.07     1084.94     20.43 o 
  -1   2   2       19.20       22.53      6.02 o 
   0   2   2     4066.61     4385.23     51.34 o 
   1   2   2    19894.13    20620.78    196.75 o 
   2   2   2    18255.49    18281.92    270.15 o 
   3   2   2    24495.37    24149.45    533.18 o 
   4   2   2     5146.22     5205.79     64.05 o 
   5   2   2      350.32      336.75     18.36 o 
   6   2   2     2734.44     2799.56     47.09 o 
   7   2   2     2768.35     2744.35     70.55 o 
   8   2   2       23.25       26.77     19.29 o 
   9   2   2      145.18      147.03     27.51 o 
  10   2   2       21.46       45.96     25.71 o 
  11   2   2      220.95      223.11     35.75 o 
  12   2   2     1808.76     1770.74     73.31 o 
 -13   3   2     1168.42     1147.80     80.79 o 
 -12   3   2      959.60      968.57     57.12 o 
 -11   3   2       30.27       59.03     26.22 o 
 -10   3   2       30.70       85.42     25.91 o 
  -9   3   2       11.29        9.90     20.41 o 
  -8   3   2      346.18      350.79     30.50 o 
  -7   3   2      269.14      280.71     26.27 o 
  -6   3   2       36.77       68.78     10.54 o 
  -5   3   2     2860.21     2972.16     42.66 o 
  -4   3   2     9485.78     9668.97    104.47 o 
  -3   3   2    31949.97    34550.41    324.76 o 
  -2   3   2    13213.21    13742.85    135.62 o 
  -1   3   2    18476.96    19009.87    463.38 o 
   0   3   2     5314.03     5699.70     60.28 o 
   1   3   2        7.30       11.54      6.46 o 
   2   3   2      159.46      162.09      8.65 o 
   3   3   2        1.00        7.53      4.68 o 
   4   3   2     1108.34     1159.24     27.92 o 
   5   3   2      678.18      631.27     25.57 o 
   6   3   2     4784.16     4946.17     66.22 o 
   7   3   2     4810.79     4641.83     96.13 o 
   8   3   2     2509.73     2487.25     71.10 o 
   9   3   2     1152.93     1168.19     52.66 o 
  10   3   2      149.96      162.39     35.28 o 
  11   3   2      386.84      382.15     42.22 o 
  12   3   2      545.66      505.57     48.85 o 
 -13   4   2        3.93       44.85     31.77 o 
 -12   4   2      371.35      326.54     39.61 o 
 -11   4   2      110.54       99.79     41.97 o 
 -10   4   2        9.02       17.17     23.97 o 
  -9   4   2     1098.42     1088.36     61.02 o 
  -8   4   2     2124.72     2088.89     62.17 o 
  -7   4   2      591.12      652.47     30.06 o 
  -6   4   2      307.97      353.55     24.20 o 
  -5   4   2      882.10      865.57     21.85 o 
  -4   4   2     1806.04     1790.63     30.87 o 
  -3   4   2     2145.90     2399.67     35.36 o 
  -2   4   2      455.25      397.81     12.57 o 
  -1   4   2      807.94      817.77     16.98 o 
   0   4   2     4180.59     4401.12     50.20 o 
   1   4   2      347.13      394.41     16.15 o 
   2   4   2    13595.43    14183.97    142.08 o 
   3   4   2     5626.69     5711.99     75.76 o 
   4   4   2     1032.32     1060.28     23.81 o 
   5   4   2     1705.12     1721.37     32.72 o 
   6   4   2      999.16     1036.84     29.05 o 
   7   4   2      327.26      309.69     29.10 o 
   8   4   2      516.89      454.28     36.25 o 
   9   4   2        4.24       10.35     22.77 o 
  10   4   2        9.14      -20.65     23.22 o 
  11   4   2        1.41       -6.49     33.01 o 
  12   4   2       83.07      125.44     35.26 o 
 -12   5   2     1930.93     1940.78     78.88 o 
 -11   5   2      390.14      362.76     42.40 o 
 -10   5   2       35.12       35.44     23.36 o 
  -9   5   2     2011.11     1864.69     62.18 o 
  -8   5   2      359.58      332.39     30.45 o 
  -7   5   2     1484.05     1418.76     40.12 o 
  -6   5   2      299.54      329.10     19.44 o 
  -5   5   2     1993.87     1984.81     35.39 o 
  -4   5   2    23529.27    24222.25    238.08 o 
  -3   5   2    36385.75    38523.11    362.96 o 
  -2   5   2    16011.90    15989.25    158.58 o 
  -1   5   2     3928.77     3922.20     52.55 o 
   0   5   2        2.55        8.81      8.71 o 
   1   5   2     5577.05     5871.24     61.18 o 
   2   5   2      179.38      170.64     10.39 o 
   3   5   2      664.44      729.88     20.28 o 
   4   5   2     2148.03     2109.26     36.04 o 
   5   5   2      159.26      183.35     15.05 o 
   6   5   2     4544.83     4448.18     63.57 o 
   7   5   2    11762.82    11745.49    152.61 o 
   8   5   2     4459.79     4270.65    102.37 o 
   9   5   2     3000.04     2961.93     82.35 o 
  10   5   2      167.74      124.17     29.67 o 
  11   5   2      352.83      371.68     41.72 o 
  12   5   2      130.58      172.35     37.59 o 
 -12   6   2        0.55       50.64     32.55 o 
 -11   6   2       50.70       62.07     27.08 o 
 -10   6   2      137.92      137.91     27.30 o 
  -9   6   2      551.76      518.45     39.62 o 
  -8   6   2     1053.72     1079.08     46.43 o 
  -7   6   2      260.31      299.54     27.55 o 
  -6   6   2     1296.03     1319.75     30.73 o 
  -5   6   2      145.27      120.16     11.61 o 
  -4   6   2      239.10      292.22     22.84 o 
  -3   6   2      717.34      797.88     20.14 o 
  -2   6   2       48.98       58.54      7.60 o 
  -1   6   2        4.17        5.42      4.96 o 
   0   6   2      979.56     1060.27     17.33 o 
   1   6   2       32.59       20.05      8.56 o 
   2   6   2     5039.19     5152.17     62.65 o 
   3   6   2     1061.67     1053.84     26.10 o 
   4   6   2      993.39      858.58     23.27 o 
   5   6   2       23.57       44.07     13.82 o 
   6   6   2     1112.31     1094.10     28.96 o 
   7   6   2       66.30       89.32     16.60 o 
   8   6   2      117.34       58.17     31.69 o 
   9   6   2      485.81      470.25     41.33 o 
  10   6   2      360.79      360.07     39.07 o 
  11   6   2      587.15      663.87     51.64 o 
  12   6   2       44.32      -31.17     33.55 o 
 -12   7   2     1010.56     1088.92     60.70 o 
 -11   7   2        6.53       -2.68     24.26 o 
 -10   7   2      661.86      634.97     45.90 o 
  -9   7   2       67.32       43.22     21.76 o 
  -8   7   2        8.05       15.30     18.44 o 
  -7   7   2      553.04      615.16     29.46 o 
  -6   7   2     1498.27     1500.29     34.16 o 
  -5   7   2       54.32       72.92     12.30 o 
  -4   7   2     2512.60     2360.03     39.68 o 
  -3   7   2    20809.40    20952.62    208.71 o 
  -2   7   2    15320.01    15767.36    159.42 o 
  -1   7   2      169.86      108.68     10.12 o 
   0   7   2     3798.70     3844.21     48.34 o 
   1   7   2      341.80      267.99     16.04 o 
   2   7   2      254.87      305.61     13.35 o 
   3   7   2       20.17       10.54     11.16 o 
   4   7   2     1562.48     1516.10     31.81 o 
   5   7   2       32.21       12.80     11.54 o 
   6   7   2      439.61      489.00     24.32 o 
   7   7   2     4760.75     4924.01     84.00 o 
   8   7   2    10435.76    10213.74    171.80 o 
   9   7   2     1688.10     1589.06     61.71 o 
  10   7   2       25.52       25.49     27.17 o 
  11   7   2      923.04      956.34     58.18 o 
 -12   8   2       64.26       48.35     31.05 o 
 -11   8   2       59.43       60.77     46.01 o 
 -10   8   2     1018.94     1049.00     52.63 o 
  -9   8   2     2071.23     2022.90     66.29 o 
  -8   8   2     3095.62     3050.44     79.02 o 
  -7   8   2     2450.99     2566.88     48.89 o 
  -6   8   2     1756.52     1752.03     38.15 o 
  -5   8   2      326.06      358.74     20.33 o 
  -4   8   2        9.93       31.36     10.62 o 
  -3   8   2      105.82      111.31     12.93 o 
  -2   8   2       50.55       78.21     10.34 o 
  -1   8   2      153.03      138.23     10.98 o 
   0   8   2       61.31       76.37     11.41 o 
   1   8   2     3780.23     3648.51     48.37 o 
   2   8   2     7131.61     6706.49     79.71 o 
   3   8   2     8252.61     8141.46     95.57 o 
   4   8   2     2001.11     1920.92     37.28 o 
   5   8   2       40.56       71.25     23.59 o 
   6   8   2      213.40      235.04     18.42 o 
   7   8   2       47.34       44.41     17.64 o 
   8   8   2      218.74      183.40     28.56 o 
   9   8   2      186.83      206.42     31.69 o 
  10   8   2      211.23      165.65     32.51 o 
  11   8   2      231.60      289.67     41.57 o 
 -11   9   2      135.03      176.88     34.14 o 
 -10   9   2     1005.84     1007.72     53.27 o 
  -9   9   2      728.67      780.26     46.38 o 
  -8   9   2      164.11      134.47     26.08 o 
  -7   9   2      892.62      958.50     38.29 o 
  -6   9   2     1496.10     1508.21     36.27 o 
  -5   9   2     1598.40     1598.96     35.34 o 
  -4   9   2      372.59      345.47     21.55 o 
  -3   9   2     4801.61     4842.44     67.27 o 
  -2   9   2     3199.24     3145.36     38.37 o 
  -1   9   2      159.66      168.33     22.07 o 
   0   9   2     3509.91     3368.38     67.44 o 
   1   9   2     3952.54     4034.98     53.20 o 
   2   9   2     1142.16     1156.69     26.53 o 
   3   9   2      477.83      471.50     28.84 o 
   4   9   2     1800.56     1769.50     36.48 o 
   5   9   2      741.61      759.19     26.76 o 
   6   9   2     1296.67     1260.12     35.10 o 
   7   9   2     2184.42     2139.73     53.80 o 
   8   9   2     1226.77     1262.82     50.18 o 
   9   9   2      278.61      316.57     38.70 o 
  10   9   2      151.73      129.49     37.27 o 
  11   9   2      495.99      581.57     51.51 o 
 -11  10   2        4.31      -33.45     33.08 o 
 -10  10   2      924.31      988.41     68.23 o 
  -9  10   2     2621.65     2642.35     78.45 o 
  -8  10   2     6295.98     6331.57    123.29 o 
  -7  10   2     4671.28     4788.28     75.01 o 
  -6  10   2     1512.10     1496.77     37.13 o 
  -5  10   2     1468.97     1508.27     35.11 o 
  -4  10   2       12.48       27.04     13.12 o 
  -3  10   2      693.90      677.87     26.16 o 
  -2  10   2      506.09      536.90     20.53 o 
  -1  10   2      949.67      931.74     36.35 o 
   0  10   2      658.81      574.12     30.34 o 
   1  10   2     5786.42     5489.35     97.37 o 
   2  10   2    11375.78    11145.66    123.33 o 
   3  10   2    10252.52    10058.31    116.07 o 
   4  10   2      331.41      433.39     25.75 o 
   5  10   2      240.89      238.43     22.45 o 
   6  10   2      307.08      305.08     22.26 o 
   7  10   2       54.24       41.86     18.34 o 
   8  10   2        2.86      -19.73     24.05 o 
   9  10   2      385.91      388.70     49.90 o 
  10  10   2       44.68       35.40     36.94 o 
 -11  11   2       72.15       75.42     54.99 o 
 -10  11   2      422.80      348.46     72.65 o 
  -9  11   2      186.83      186.25     38.82 o 
  -8  11   2       27.49      -11.07     30.59 o 
  -7  11   2      815.43      821.93     38.33 o 
  -6  11   2      440.50      476.02     30.00 o 
  -5  11   2      436.31      442.06     27.07 o 
  -4  11   2      245.64      253.16     27.13 o 
  -3  11   2      265.67      267.84     26.70 o 
  -2  11   2     1258.43     1225.75     44.55 o 
  -1  11   2      139.29      120.82     20.48 o 
   0  11   2      381.48      364.42     28.61 o 
   1  11   2     3350.07     3210.00     72.35 o 
   2  11   2     1089.49     1020.89     41.69 o 
   3  11   2       24.78       19.01     17.65 o 
   4  11   2     2283.01     2279.39     62.41 o 
   5  11   2      939.00      861.27     42.15 o 
   6  11   2       18.57       39.19     18.12 o 
   7  11   2        5.49        4.09     22.09 o 
   8  11   2      272.91      308.92     91.62 o 
   9  11   2       78.09       56.00    101.93 o 
  10  11   2        4.05      -17.34     68.64 o 
 -10  12   2        9.09       33.96    132.22 o 
  -9  12   2     1136.84     1198.94    107.83 o 
  -8  12   2     3911.73     3968.89    169.32 o 
  -7  12   2     1655.85     1711.58     83.14 o 
  -6  12   2       28.65       53.42     22.75 o 
  -5  12   2      634.04      599.71     39.60 o 
  -4  12   2      384.58      403.43     33.54 o 
  -3  12   2      209.84      193.96     24.98 o 
  -2  12   2      241.51      219.45     25.79 o 
  -1  12   2       55.85       50.57     19.67 o 
   0  12   2       27.38       23.13     17.59 o 
   1  12   2     3100.49     2887.02     70.55 o 
   2  12   2     7644.45     7422.73    128.38 o 
   3  12   2     4072.25     4042.09     88.01 o 
   4  12   2     2175.45     2071.45     61.92 o 
   5  12   2        8.08       11.17     20.52 o 
   6  12   2     1231.61     1234.34     52.32 o 
   7  12   2      164.19      136.99     32.94 o 
   8  12   2       25.28       63.83     94.47 o 
   9  12   2      314.45      217.56     52.63 o 
  -9  13   2        8.85      -92.02     67.03 o 
  -8  13   2       68.02       97.34     53.10 o 
  -7  13   2       68.05      101.45     28.33 o 
  -6  13   2      466.61      470.95     39.72 o 
  -5  13   2      776.46      747.85     44.25 o 
  -4  13   2     1007.44     1000.67     47.09 o 
  -3  13   2     2328.57     2220.07     65.67 o 
  -2  13   2     1405.61     1385.17     51.84 o 
  -1  13   2     2227.08     2221.50     63.44 o 
   0  13   2      821.86      836.21     42.25 o 
   1  13   2       13.87       17.30     19.43 o 
   2  13   2        5.84      -20.80     18.83 o 
   3  13   2      368.34      347.41     33.41 o 
   4  13   2      180.68      158.91     26.95 o 
   5  13   2      286.77      337.32     33.65 o 
   6  13   2     1218.22     1230.65     53.50 o 
   7  13   2     1761.47     1788.18     76.97 o 
   8  13   2      642.61      535.22     82.39 o 
   9  13   2      415.38      459.67     84.71 o 
  -9  14   2      194.78      217.31     67.77 o 
  -8  14   2      530.15      677.21     88.22 o 
  -7  14   2      261.98      269.16     34.97 o 
  -6  14   2       29.54        4.00     24.80 o 
  -5  14   2     1333.84     1338.29     56.08 o 
  -4  14   2     1008.78     1018.30     49.05 o 
  -3  14   2       27.93        3.01     21.66 o 
  -2  14   2      918.21      970.20     56.96 o 
  -1  14   2     2663.83     2450.23     69.94 o 
   0  14   2        5.77      -15.01     20.22 o 
   1  14   2      716.58      653.66     49.66 o 
   2  14   2     3058.99     2846.75     76.28 o 
   3  14   2      863.68      907.24     47.91 o 
   4  14   2      117.24      102.25     35.35 o 
   5  14   2      167.51      126.01     29.15 o 
   6  14   2     1345.40     1401.01     58.81 o 
   7  14   2      257.77      264.49     44.28 o 
   8  14   2      135.23      193.49     65.73 o 
  -8  15   2       71.67       63.62     50.83 o 
  -7  15   2      119.18      111.49     39.09 o 
  -6  15   2       48.20       42.65     26.32 o 
  -5  15   2      481.60      521.01     43.13 o 
  -4  15   2     2263.16     2310.53     72.86 o 
  -3  15   2     3080.56     3097.41     84.00 o 
  -2  15   2     3132.36     2855.69     78.35 o 
  -1  15   2      764.76      844.51     45.70 o 
   0  15   2        0.25       35.14     22.67 o 
   1  15   2      852.79      885.26     46.94 o 
   2  15   2      650.03      559.84     42.73 o 
   3  15   2       22.23       20.85     25.00 o 
   4  15   2       69.67       59.70     26.79 o 
   5  15   2      237.16      261.20     35.52 o 
   6  15   2     1479.71     1512.62     76.00 o 
   7  15   2     2380.28     2450.49     97.84 o 
  -7  16   2       42.16       77.80     74.33 o 
  -6  16   2      318.16      295.67     38.82 o 
  -5  16   2      982.99      922.05     53.87 o 
  -4  16   2      387.51      360.59     39.56 o 
  -3  16   2      470.98      577.81     45.29 o 
  -2  16   2      156.45      140.61     30.46 o 
  -1  16   2     1803.15     1765.74     65.22 o 
   0  16   2      637.25      626.26     45.30 o 
   1  16   2      120.75      118.71     28.44 o 
   2  16   2        3.45       31.60     25.66 o 
   3  16   2        1.41        6.69     24.56 o 
   4  16   2      382.21      340.56     38.21 o 
   5  16   2      389.76      397.27     48.60 o 
   6  16   2      352.98      354.43     41.32 o 
  -6  17   2      304.00      448.42     46.36 o 
  -5  17   2        0.38       20.80     29.08 o 
  -4  17   2      641.73      626.03     49.52 o 
  -3  17   2     2284.05     2259.91     77.06 o 
  -2  17   2     1633.57     1590.46     64.96 o 
  -1  17   2      102.69      181.78     33.83 o 
   0  17   2      211.86      245.74     34.46 o 
   1  17   2      347.83      343.07     39.65 o 
   2  17   2      198.68      184.39     33.31 o 
   3  17   2        5.53       13.41     26.10 o 
   4  17   2       78.64      124.42     34.40 o 
   5  17   2       27.37       58.27     30.96 o 
  -4  18   2      208.68      201.13     37.36 o 
  -3  18   2       31.30       54.61     30.10 o 
  -2  18   2        6.72        0.52     27.27 o 
  -1  18   2      417.37      460.53     44.19 o 
   0  18   2     1597.40     1490.29     69.70 o 
   1  18   2     1349.08     1302.19     61.64 o 
   2  18   2      134.23      101.87     30.59 o 
   3  18   2      590.24      542.13     49.19 o 
   4  18   2      440.42      478.88     46.41 o 
  -1  19   2      112.77      161.69     34.16 o 
   0  19   2      370.10      394.33     42.27 o 
 -13   1   3      159.80      185.33     36.42 o 
 -12   1   3      117.12       82.67     29.36 o 
 -11   1   3      435.96      417.59     40.88 o 
 -10   1   3      160.76      178.49     29.28 o 
  -9   1   3     1391.39     1340.33     52.92 o 
  -8   1   3     5206.26     4991.41    100.35 o 
  -7   1   3    20793.48    20157.77    273.24 o 
  -6   1   3    10730.62    10423.31    115.37 o 
  -5   1   3      291.11      208.55     13.52 o 
  -4   1   3     1885.03     1959.35     32.57 o 
  -3   1   3     1075.11     1065.37     21.93 o 
  -2   1   3     1060.89     1081.76     22.64 o 
  -1   1   3     1148.75     1251.92     17.13 o 
   0   1   3     2080.00     2103.06     23.77 o 
   1   1   3     1276.36     1315.23     22.06 o 
   2   1   3    17931.00    18062.93    333.70 o 
   3   1   3    35297.16    33979.52    864.36 o 
   4   1   3    27025.39    25594.11    259.74 o 
   5   1   3     5706.64     5471.51     68.59 o 
   6   1   3      359.18      556.72     67.11 o 
   7   1   3      449.96      430.41     33.54 o 
   8   1   3      312.57      289.17     31.26 o 
   9   1   3       85.00      105.75     26.80 o 
  10   1   3      168.16      145.74     36.44 o 
  11   1   3       77.50       74.81     29.62 o 
  12   1   3      342.96      413.06     46.56 o 
 -13   2   3      248.39      266.93     40.87 o 
 -12   2   3     1476.75     1371.75     64.05 o 
 -11   2   3     1356.85     1315.97     78.77 o 
 -10   2   3       49.80       70.44     24.79 o 
  -9   2   3      341.43      335.14     34.05 o 
  -8   2   3      221.88      246.38     27.14 o 
  -7   2   3      319.06      349.81     18.60 o 
  -6   2   3       20.87       36.00     12.99 o 
  -5   2   3       94.87       96.40     14.08 o 
  -4   2   3     1109.88     1326.53     25.56 o 
  -3   2   3     2647.83     2801.62     39.37 o 
  -2   2   3    20605.45    21563.65    227.09 o 
  -1   2   3    35351.64    37682.69    403.33 o 
   0   2   3      668.10      762.45     14.43 o 
   1   2   3      584.44      612.19     13.96 o 
   2   2   3       31.40       35.45     10.61 o 
   3   2   3      186.50      188.78     25.06 o 
   4   2   3      612.10      653.95     34.51 o 
   5   2   3      402.92      505.24     39.53 o 
   6   2   3       11.76        2.24     14.59 o 
   7   2   3      190.65      169.50     24.14 o 
   8   2   3     3483.65     3375.34     84.32 o 
   9   2   3     2118.11     2038.96     69.02 o 
  10   2   3      654.60      653.41     49.02 o 
  11   2   3        0.79       19.16     26.85 o 
  12   2   3      134.02       70.24     31.81 o 
 -13   3   3       73.06        8.54     34.50 o 
 -12   3   3       73.85      100.09     30.21 o 
 -11   3   3      263.69      271.93     35.16 o 
 -10   3   3      619.72      565.85     42.80 o 
  -9   3   3       39.48       25.08     21.43 o 
  -8   3   3     1355.76     1325.95     49.41 o 
  -7   3   3     8384.86     8017.91     95.92 o 
  -6   3   3     6978.03     6788.08     82.58 o 
  -5   3   3     1707.50     1760.56     30.86 o 
  -4   3   3      560.97      594.41     18.04 o 
  -3   3   3     3440.88     3418.12     50.52 o 
  -2   3   3      208.48      261.26     11.24 o 
  -1   3   3      646.33      624.59     15.27 o 
   0   3   3     2369.94     2411.30     31.95 o 
   1   3   3     3779.48     3918.82     47.25 o 
   2   3   3     7497.89     7527.02     82.61 o 
   3   3   3    10753.62    10513.07    112.93 o 
   4   3   3     8992.11     8663.04     99.00 o 
   5   3   3     2258.06     2288.85     39.71 o 
   6   3   3       28.08       32.31     11.73 o 
   7   3   3     1586.17     1535.08     52.93 o 
   8   3   3     1739.84     1666.42     59.47 o 
   9   3   3      129.97      150.68     28.91 o 
  10   3   3       20.94       35.84     26.14 o 
  11   3   3      110.13       71.79     57.83 o 
  12   3   3        9.53      -36.37     27.58 o 
 -13   4   3     1278.60     1305.25     65.09 o 
 -12   4   3     2811.39     2864.26     88.95 o 
 -11   4   3     2484.78     2559.65     80.84 o 
 -10   4   3      976.23      849.88     48.06 o 
  -9   4   3      196.20      187.90     28.08 o 
  -8   4   3     1538.14     1379.55     88.23 o 
  -7   4   3        0.01      -25.13     14.40 o 
  -6   4   3      341.64      373.33     16.96 o 
  -5   4   3      129.01      136.95     11.50 o 
  -4   4   3       93.94      148.65     11.37 o 
  -3   4   3    13529.57    14011.79    143.62 o 
  -2   4   3    29196.97    30122.92    328.64 o 
  -1   4   3    20057.08    20494.34    356.82 o 
   0   4   3     7481.28     7605.75     81.35 o 
   1   4   3       18.26       66.33      6.78 o 
   2   4   3     2443.66     2426.45     35.96 o 
   3   4   3      743.63      775.08     20.06 o 
   4   4   3        6.15       22.88     10.70 o 
   5   4   3     1632.80     1667.60     33.65 o 
   6   4   3      118.20      114.86     15.19 o 
   7   4   3     1897.80     1845.90     58.01 o 
   8   4   3     5918.98     5741.57    117.04 o 
   9   4   3     5633.17     5528.50    124.61 o 
  10   4   3     2536.11     2527.23     81.37 o 
  11   4   3        1.06      -17.60     27.58 o 
  12   4   3      329.47      388.81     48.02 o 
 -13   5   3       39.68       44.35     37.00 o 
 -12   5   3        0.25       28.76     28.98 o 
 -11   5   3      330.97      358.55     48.67 o 
 -10   5   3      418.04      419.46     38.83 o 
  -9   5   3      101.42       92.46     24.43 o 
  -8   5   3        8.73        3.04     17.44 o 
  -7   5   3      158.83      159.64     19.11 o 
  -6   5   3      202.47      253.01     18.26 o 
  -5   5   3      362.57      461.35     21.29 o 
  -4   5   3       41.41       34.75      8.20 o 
  -3   5   3     2615.23     2636.14     40.03 o 
  -2   5   3       14.60       -5.42      6.81 o 
  -1   5   3      655.81      686.41     18.41 o 
   0   5   3     3305.03     3455.06     44.73 o 
   1   5   3     1067.18     1127.48     22.18 o 
   2   5   3      144.07      186.85     13.34 o 
   3   5   3      495.74      537.69     18.01 o 
   4   5   3       28.55       51.99     14.77 o 
   5   5   3       41.11       80.91     17.38 o 
   6   5   3      499.58      569.32     37.62 o 
   7   5   3     1702.88     1653.21     67.74 o 
   8   5   3      805.50      850.41     45.36 o 
   9   5   3        0.38      -28.40     22.25 o 
  10   5   3      117.64      132.82     31.29 o 
  11   5   3       79.87       24.40     31.32 o 
 -12   6   3     2265.86     2246.45     80.44 o 
 -11   6   3     2632.34     2708.43     83.67 o 
 -10   6   3      443.42      386.07     37.59 o 
  -9   6   3      616.17      559.92     40.56 o 
  -8   6   3      802.98      788.12     42.73 o 
  -7   6   3        1.23       14.92     10.93 o 
  -6   6   3     1477.23     1529.42     33.81 o 
  -5   6   3      798.23      830.39     24.08 o 
  -4   6   3     1580.34     1670.64     32.34 o 
  -3   6   3    11754.42    11601.21    124.04 o 
  -2   6   3    21661.23    21932.83    216.39 o 
  -1   6   3    23782.78    23377.71    467.98 o 
   0   6   3     7611.62     7751.11     86.48 o 
   1   6   3       57.27       91.96     10.70 o 
   2   6   3     5207.33     5255.79     65.37 o 
   3   6   3     2770.40     2787.91     43.49 o 
   4   6   3      380.65      458.49     34.50 o 
   5   6   3     2035.06     2015.31     39.31 o 
   6   6   3      171.78      199.59     20.97 o 
   7   6   3     1943.98     1987.87     61.31 o 
   8   6   3     4605.46     4573.57    102.12 o 
   9   6   3     4842.73     4979.25    112.87 o 
  10   6   3     1826.82     1701.98     68.64 o 
  11   6   3        7.81      -16.42     33.74 o 
 -12   7   3      101.62      153.47     34.62 o 
 -11   7   3       23.65       19.28     25.23 o 
 -10   7   3       94.83      120.29     28.03 o 
  -9   7   3      253.74      284.20     31.35 o 
  -8   7   3     1569.81     1480.93     53.12 o 
  -7   7   3     1642.30     1685.31     37.99 o 
  -6   7   3     2103.00     2147.85     41.91 o 
  -5   7   3     2285.88     2234.65     40.95 o 
  -4   7   3       86.11       93.20     10.89 o 
  -3   7   3       13.33       17.64     10.53 o 
  -2   7   3       91.56       92.87     11.80 o 
  -1   7   3        4.33        3.99      8.36 o 
   0   7   3     2083.70     2228.97     42.70 o 
   1   7   3     4849.37     5043.43     62.74 o 
   2   7   3     5955.66     5742.48     71.10 o 
   3   7   3     5852.92     5617.73     71.97 o 
   4   7   3     2563.65     2475.93     43.52 o 
   5   7   3     3424.56     3386.00     54.91 o 
   6   7   3      106.36      138.05     23.71 o 
   7   7   3      232.67      233.53     23.00 o 
   8   7   3        2.51       -0.60     21.83 o 
   9   7   3        2.34      -18.13     24.48 o 
  10   7   3       27.48       -8.19     26.62 o 
  11   7   3       39.75       47.61     29.58 o 
 -12   8   3     1427.97     1439.99     66.79 o 
 -11   8   3      712.48      680.59     50.74 o 
 -10   8   3       31.46       38.39     24.79 o 
  -9   8   3      719.00      653.63     42.68 o 
  -8   8   3       50.79       66.58     18.92 o 
  -7   8   3       13.61       -1.68     14.30 o 
  -6   8   3     1665.42     1725.07     38.01 o 
  -5   8   3      741.99      739.95     24.48 o 
  -4   8   3      176.30      156.32     16.34 o 
  -3   8   3     6078.44     6157.61     76.40 o 
  -2   8   3    12184.06    12122.77    129.55 o 
  -1   8   3    12180.69    12169.55    163.98 o 
   0   8   3      582.46      566.82     19.02 o 
   1   8   3      110.34       97.19     10.27 o 
   2   8   3     3683.84     3734.54     53.17 o 
   3   8   3     1256.08     1327.06     29.88 o 
   4   8   3       30.77       15.48     11.84 o 
   5   8   3     1170.53     1145.35     31.41 o 
   6   8   3        4.17        5.63     15.13 o 
   7   8   3      814.88      788.52     35.63 o 
   8   8   3     1878.29     1949.55     66.17 o 
   9   8   3     1077.79     1090.00     77.59 o 
  10   8   3      803.29      919.25     56.02 o 
  11   8   3       25.79       99.24     33.31 o 
 -11   9   3      269.76      270.12     36.82 o 
 -10   9   3       28.15       30.65     35.38 o 
  -9   9   3      879.71      957.08     47.77 o 
  -8   9   3     2731.99     2655.90     61.42 o 
  -7   9   3     5273.50     5287.59     79.07 o 
  -6   9   3     5994.74     6026.38     83.52 o 
  -5   9   3     2728.18     2652.55     47.50 o 
  -4   9   3        1.68       -1.61     11.69 o 
  -3   9   3      204.30      220.05     17.59 o 
  -2   9   3     1098.17     1162.83     39.44 o 
  -1   9   3      290.04      292.04     17.29 o 
   0   9   3       54.45       53.33     11.55 o 
   1   9   3     1662.22     1701.58     31.95 o 
   2   9   3     6773.46     6631.11     82.06 o 
   3   9   3     9538.42     9331.87    109.44 o 
   4   9   3     6494.24     6335.13     83.68 o 
   5   9   3     4137.32     4139.27     64.80 o 
   6   9   3      393.29      433.62     26.24 o 
   7   9   3      570.09      552.54     32.95 o 
   8   9   3      334.14      334.19     35.35 o 
   9   9   3       15.09       59.94     27.24 o 
  10   9   3       64.98       38.87     32.81 o 
 -11  10   3        1.26       66.93     47.24 o 
 -10  10   3       85.76      100.92     37.52 o 
  -9  10   3      487.46      453.81     51.49 o 
  -8  10   3      458.45      432.82     30.80 o 
  -7  10   3        6.04      -26.89     13.79 o 
  -6  10   3      256.86      253.29     23.39 o 
  -5  10   3     1496.08     1526.60     36.03 o 
  -4  10   3     1675.17     1718.52     41.06 o 
  -3  10   3       18.74       27.46     12.41 o 
  -2  10   3     1741.18     1722.20     38.50 o 
  -1  10   3        4.78        1.88      8.78 o 
   0  10   3      563.30      560.09     21.42 o 
   1  10   3     1343.57     1299.92     35.12 o 
   2  10   3      817.10      809.86     23.14 o 
   3  10   3      166.99      178.57     18.00 o 
   4  10   3       59.03       85.24     13.53 o 
   5  10   3      896.56      950.83     41.85 o 
   6  10   3      757.23      735.09     30.24 o 
   7  10   3       27.33       43.61     19.02 o 
   8  10   3      103.25       74.85     26.14 o 
   9  10   3      204.31      175.08     50.78 o 
  10  10   3       29.08       39.27     36.01 o 
 -11  11   3      208.02      227.21     65.72 o 
 -10  11   3      257.46      403.63    101.82 o 
  -9  11   3       30.20       34.19     32.08 o 
  -8  11   3     2161.30     2296.42     68.98 o 
  -7  11   3     6903.16     6978.27    110.68 o 
  -6  11   3     5751.94     5698.36     94.40 o 
  -5  11   3      525.50      539.37     30.18 o 
  -4  11   3      197.02      221.07     25.92 o 
  -3  11   3      277.27      275.24     27.60 o 
  -2  11   3      871.65      868.27     38.81 o 
  -1  11   3      419.34      438.58     34.17 o 
   0  11   3      919.63      886.16     38.41 o 
   1  11   3      144.65      143.77     22.50 o 
   2  11   3     2331.68     2205.47     60.07 o 
   3  11   3     8812.90     8618.88    140.76 o 
   4  11   3     5485.10     5320.94    103.35 o 
   5  11   3     2038.31     2096.51     61.74 o 
   6  11   3        1.17       -3.29     17.30 o 
   7  11   3     1236.18     1297.22     52.15 o 
   8  11   3     1142.23     1348.52    106.78 o 
   9  11   3        9.82       54.20     63.79 o 
  10  11   3       79.30       77.88    113.38 o 
 -10  12   3      275.29      352.51     71.42 o 
  -9  12   3      312.89      362.58     72.08 o 
  -8  12   3      420.09      475.96     49.71 o 
  -7  12   3        0.09       46.24     24.30 o 
  -6  12   3       26.13       35.41     22.86 o 
  -5  12   3     1164.18     1083.05     47.58 o 
  -4  12   3      917.29      890.81     42.66 o 
  -3  12   3     2420.91     2302.36     64.02 o 
  -2  12   3     2002.58     2013.16     59.78 o 
  -1  12   3     2048.04     1973.80     57.92 o 
   0  12   3     1799.29     1737.82     55.47 o 
   1  12   3     1995.23     1887.17     56.97 o 
   2  12   3       38.48       19.23     18.93 o 
   3  12   3       89.53       78.20     22.72 o 
   4  12   3      452.85      463.53     36.54 o 
   5  12   3      486.50      443.49     36.75 o 
   6  12   3      996.42     1011.71     49.10 o 
   7  12   3      781.30      755.15     55.80 o 
   8  12   3      324.39      382.10     71.96 o 
   9  12   3       21.99      -27.26     90.02 o 
  -9  13   3      245.75      227.68     63.44 o 
  -8  13   3      823.92      830.04    147.61 o 
  -7  13   3     2926.20     2989.24     81.75 o 
  -6  13   3     1708.16     1731.44     61.60 o 
  -5  13   3      118.46      173.91     29.20 o 
  -4  13   3      952.84     1018.92     47.42 o 
  -3  13   3      597.15      564.88     38.85 o 
  -2  13   3       28.73        1.16     21.59 o 
  -1  13   3      179.30      173.06     25.89 o 
   0  13   3     2123.21     2008.74     68.51 o 
   1  13   3     1319.63     1194.09     48.99 o 
   2  13   3      214.29      245.12     30.04 o 
   3  13   3     3609.41     3530.02     84.97 o 
   4  13   3     1977.41     1888.16     62.16 o 
   5  13   3      516.77      509.62     69.76 o 
   6  13   3      829.39      863.42     48.47 o 
   7  13   3     1129.62     1246.01     69.74 o 
   8  13   3      477.58      514.44     82.75 o 
  -9  14   3       62.60      142.21     58.78 o 
  -8  14   3        0.14       68.64     62.52 o 
  -7  14   3        3.66      -40.72     23.16 o 
  -6  14   3       32.55       43.03     25.53 o 
  -5  14   3       31.64       25.10     24.94 o 
  -4  14   3      687.14      737.65     46.41 o 
  -3  14   3     3257.76     3076.31     80.30 o 
  -2  14   3     3996.53     3750.25     88.86 o 
  -1  14   3     3104.41     2907.80     86.03 o 
   0  14   3      660.55      680.11     43.45 o 
   1  14   3      365.77      341.56     33.70 o 
   2  14   3       83.53       50.65     23.57 o 
   3  14   3       18.43       10.48     22.33 o 
   4  14   3       12.82      -21.88     27.72 o 
   5  14   3       72.83       98.07     26.82 o 
   6  14   3      416.21      423.52     39.67 o 
   7  14   3      637.24      749.44     89.79 o 
   8  14   3     1207.92     1211.50    111.05 o 
  -8  15   3       13.95       -6.68     46.27 o 
  -7  15   3       18.35       31.48     46.31 o 
  -6  15   3      322.38      341.36     39.03 o 
  -5  15   3      268.46      286.55     52.39 o 
  -4  15   3     1012.40      992.16     51.58 o 
  -3  15   3      649.99      655.50     45.47 o 
  -2  15   3      327.97      291.99     34.14 o 
  -1  15   3      838.89      839.37     48.31 o 
   0  15   3     1859.92     1892.26     64.82 o 
   1  15   3     1197.05     1094.41     51.73 o 
   2  15   3      132.56       98.64     27.52 o 
   3  15   3      163.87      113.94     29.34 o 
   4  15   3      117.46      105.71     37.64 o 
   5  15   3       12.62       49.12     26.54 o 
   6  15   3      433.35      383.50     41.48 o 
   7  15   3      624.99      505.51     85.41 o 
  -7  16   3        3.81       32.27     38.15 o 
  -6  16   3       49.71       24.00     27.89 o 
  -5  16   3       48.59       11.61     32.27 o 
  -4  16   3       93.13       76.94     30.68 o 
  -3  16   3     1042.31     1123.32     56.15 o 
  -2  16   3     2478.91     2322.97     74.66 o 
  -1  16   3     2107.85     2101.35     70.68 o 
   0  16   3      382.63      458.37     40.96 o 
   1  16   3       24.33        5.12     23.67 o 
   2  16   3      176.46      218.78     32.71 o 
   3  16   3       11.62       20.15     25.48 o 
   4  16   3        3.84       -0.69     25.89 o 
   5  16   3       61.32       97.53     31.14 o 
   6  16   3        2.65       58.44     30.96 o 
  -6  17   3      148.76      114.89     33.83 o 
  -5  17   3      546.25      580.43     50.47 o 
  -4  17   3      900.87      939.09     57.65 o 
  -3  17   3      452.15      467.44     45.54 o 
  -2  17   3       34.64       57.82     30.57 o 
  -1  17   3      390.03      367.83     39.85 o 
   0  17   3      665.49      661.93     48.40 o 
   1  17   3      658.84      703.20     50.26 o 
   2  17   3      319.87      359.68     40.95 o 
   3  17   3      173.39      193.46     35.60 o 
   4  17   3      414.74      427.54     44.00 o 
   5  17   3      144.06      115.60     33.08 o 
  -4  18   3      180.79      228.67     39.16 o 
  -3  18   3      155.27      205.55     37.01 o 
  -2  18   3     1023.76     1068.00     59.37 o 
  -1  18   3     1032.77     1121.30     59.44 o 
   0  18   3        6.68        4.55     27.86 o 
   1  18   3      129.45      129.41     39.97 o 
   2  18   3      872.58      831.22     57.67 o 
   3  18   3      275.59      328.33     41.35 o 
 -13   0   4      308.31      342.57     58.98 o 
 -12   0   4       93.44       37.94     55.10 o 
 -11   0   4        3.37        0.96     32.71 o 
 -10   0   4     1133.48     1088.06     72.87 o 
  -9   0   4      195.51      154.11     37.63 o 
  -8   0   4      605.04      579.29     53.60 o 
  -7   0   4     8819.13     8616.14    143.72 o 
  -6   0   4    28329.95    28038.43    394.02 o 
  -5   0   4    20917.66    20925.37    300.75 o 
  -4   0   4     9470.45     9484.38    151.20 o 
  -3   0   4     1641.85     1778.91     45.14 o 
  -2   0   4     7489.98     7595.11    121.24 o 
  -1   0   4     4357.94     4436.64    100.46 o 
   0   0   4     6736.11     6928.43     88.99 o 
   1   0   4    19469.42    19936.65    612.82 o 
   2   0   4      235.39      304.59     19.07 o 
   3   0   4     8801.56     9150.53    145.08 o 
   4   0   4    19081.73    17949.90    260.65 o 
   5   0   4    18596.85    17438.76    338.73 o 
   6   0   4    12561.12    11915.61    187.36 o 
   7   0   4        0.65       -4.89     24.10 o 
   8   0   4     3261.81     2921.76    112.04 o 
   9   0   4     1109.05     1046.95     75.63 o 
  10   0   4       31.23       66.63     63.58 o 
  11   0   4       79.99      151.75     49.04 o 
  12   0   4       24.50       86.93     70.61 o 
 -13   1   4       44.60       98.28     31.22 o 
 -12   1   4      234.55      235.67     39.30 o 
 -11   1   4      384.16      369.34     38.73 o 
 -10   1   4      421.73      414.41     38.28 o 
  -9   1   4      145.32      143.67     25.60 o 
  -8   1   4       31.60       42.32     18.73 o 
  -7   1   4       31.74       40.98     13.66 o 
  -6   1   4       21.43       15.28      8.69 o 
  -5   1   4      226.87      236.59     15.61 o 
  -4   1   4      309.67      370.43     18.59 o 
  -3   1   4      377.99      447.76     15.99 o 
  -2   1   4    25118.52    25779.05    250.11 o 
  -1   1   4    10062.87    10631.63    122.65 o 
   0   1   4     2038.18     2017.53     24.45 o 
   1   1   4     1318.29     1463.99     25.23 o 
   2   1   4      441.12      494.11     16.05 o 
   3   1   4       25.01       19.35      8.02 o 
   4   1   4      360.91      413.57     40.65 o 
   5   1   4      561.77      630.29     31.75 o 
   6   1   4       43.78       36.57     17.13 o 
   7   1   4       23.85       40.08     19.11 o 
   8   1   4      183.91      156.45     27.11 o 
   9   1   4      873.50      712.98     47.12 o 
  10   1   4      213.59      213.39     34.49 o 
  11   1   4      291.53      302.35     40.80 o 
  12   1   4       21.85       64.06     34.07 o 
 -13   2   4       15.11        8.16     27.02 o 
 -12   2   4       98.71       88.23     30.49 o 
 -11   2   4        0.04       -4.26     23.77 o 
 -10   2   4      849.82      822.76     48.33 o 
  -9   2   4      528.91      526.78     38.98 o 
  -8   2   4      122.59      116.28     22.10 o 
  -7   2   4     3768.66     3704.35     56.16 o 
  -6   2   4    14273.89    13932.39    151.19 o 
  -5   2   4    16142.11    15576.77    163.47 o 
  -4   2   4     2340.83     2234.45     37.27 o 
  -3   2   4      898.11      959.55     22.49 o 
  -2   2   4     1163.81     1169.12     23.20 o 
  -1   2   4     8611.25     9215.58     96.50 o 
   0   2   4       43.00       74.19      6.61 o 
   1   2   4     2350.30     2385.03     34.40 o 
   2   2   4       88.14       85.05      8.96 o 
   3   2   4     1402.21     1286.21     27.08 o 
   4   2   4    15553.67    15014.98    221.81 o 
   5   2   4    12542.98    12280.23    136.59 o 
   6   2   4     4390.27     4572.67    109.44 o 
   7   2   4      111.01      126.86     23.48 o 
   8   2   4     1257.12     1302.37     53.84 o 
   9   2   4     1480.26     1385.52     58.77 o 
  10   2   4       15.71      -24.82     26.28 o 
  11   2   4        4.42      -27.43     37.51 o 
  12   2   4       89.99       63.28     39.92 o 
 -13   3   4      211.69      219.39     49.88 o 
 -12   3   4     1121.05     1193.07     60.02 o 
 -11   3   4     2812.05     2838.45     84.53 o 
 -10   3   4     1483.09     1561.15     61.54 o 
  -9   3   4     1309.24     1330.00     53.30 o 
  -8   3   4       25.08       29.61     18.34 o 
  -7   3   4        3.91        8.81     15.25 o 
  -6   3   4        5.05       12.01      9.25 o 
  -5   3   4       27.14       53.27     19.66 o 
  -4   3   4      254.64      259.20     14.43 o 
  -3   3   4      326.35      295.98     14.32 o 
  -2   3   4    16433.15    16650.35    205.82 o 
  -1   3   4    27038.88    28226.60    268.97 o 
   0   3   4    11875.14    11951.96    133.12 o 
   1   3   4     3974.79     3854.77     48.92 o 
   2   3   4        1.81       28.05     15.90 o 
   3   3   4     2589.88     2706.39     42.05 o 
   4   3   4     1534.39     1615.97     32.51 o 
   5   3   4      894.33      908.22     33.79 o 
   6   3   4       25.45       15.96     16.51 o 
   7   3   4      244.80      216.96     27.21 o 
   8   3   4     1576.36     1517.47     58.18 o 
   9   3   4     1902.97     1923.20     69.07 o 
  10   3   4     3951.65     3987.85    104.52 o 
  11   3   4     1635.47     1669.64     72.81 o 
  12   3   4      108.69       93.94     39.41 o 
 -13   4   4      232.05      252.75     38.18 o 
 -12   4   4      142.90      149.55     33.06 o 
 -11   4   4       16.70       63.32     26.96 o 
 -10   4   4      625.79      565.28     43.45 o 
  -9   4   4      379.35      400.02     35.72 o 
  -8   4   4       22.18        9.25     22.01 o 
  -7   4   4      407.89      473.32     33.29 o 
  -6   4   4     5379.68     5363.76     72.30 o 
  -5   4   4     1198.43     1068.31     29.20 o 
  -4   4   4      568.03      539.51     18.94 o 
  -3   4   4     2635.97     2794.15     42.80 o 
  -2   4   4     2669.91     2579.87     39.45 o 
  -1   4   4     1018.52     1092.43     22.59 o 
   0   4   4      425.76      438.36     14.05 o 
   1   4   4     5132.64     5392.18     64.26 o 
   2   4   4       20.11       30.03      8.44 o 
   3   4   4      533.81      603.92     30.94 o 
   4   4   4     2931.78     2948.36     47.43 o 
   5   4   4     2516.33     2566.01     45.33 o 
   6   4   4        7.73       -0.47     20.98 o 
   7   4   4       44.12       55.98     21.19 o 
   8   4   4      375.05      433.20     37.45 o 
   9   4   4       56.00       35.61     24.28 o 
  10   4   4        9.10       32.37     27.49 o 
  11   4   4       19.05       77.71     32.33 o 
 -13   5   4      350.79      442.94     46.14 o 
 -12   5   4     1378.50     1473.68     78.68 o 
 -11   5   4     5961.64     5766.52    126.21 o 
 -10   5   4     5325.33     5306.33    119.32 o 
  -9   5   4      286.53      282.38     31.28 o 
  -8   5   4      746.38      729.31     61.43 o 
  -7   5   4     1142.37     1183.75     42.74 o 
  -6   5   4       18.38       -0.05      9.12 o 
  -5   5   4     2418.60     2556.43     44.27 o 
  -4   5   4      543.59      542.50     27.32 o 
  -3   5   4      211.41      203.43     14.91 o 
  -2   5   4     6081.27     5896.45     84.80 o 
  -1   5   4    20941.38    20755.44    206.22 o 
   0   5   4    32347.69    33258.20    316.39 o 
   1   5   4     9338.05     9476.36    103.00 o 
   2   5   4      130.27      196.23     19.88 o 
   3   5   4     3220.55     3074.72     47.22 o 
   4   5   4     4062.63     4025.04     58.92 o 
   5   5   4     1822.60     1810.76     38.28 o 
   6   5   4      109.52      133.81     15.26 o 
   7   5   4      572.79      542.84     37.21 o 
   8   5   4     2245.57     2306.35     75.70 o 
   9   5   4     4158.46     4277.84    104.62 o 
  10   5   4     4484.55     4495.56    111.96 o 
  11   5   4     1426.28     1482.56     73.31 o 
 -12   6   4        9.88       -0.07     38.15 o 
 -11   6   4       22.63       33.01     30.01 o 
 -10   6   4       78.91       14.09     39.29 o 
  -9   6   4      183.17      133.25     34.07 o 
  -8   6   4      840.20      785.37     34.25 o 
  -7   6   4      457.89      486.56     22.59 o 
  -6   6   4     1189.05     1253.05     46.80 o 
  -5   6   4      943.78     1026.89     27.25 o 
  -4   6   4      610.10      631.14     30.98 o 
  -3   6   4     2672.94     2852.92     44.97 o 
  -2   6   4      248.74      267.67     17.92 o 
  -1   6   4     1165.33     1299.11     33.85 o 
   0   6   4        6.73       34.57      8.00 o 
   1   6   4      617.42      567.12     18.60 o 
   2   6   4     1530.21     1539.08     30.30 o 
   3   6   4      237.38      225.65     15.29 o 
   4   6   4     1311.02     1251.59     35.65 o 
   5   6   4      781.81      743.47     28.26 o 
   6   6   4       63.93      109.72     24.59 o 
   7   6   4       75.29       51.67     21.07 o 
   8   6   4       57.60       48.55     23.64 o 
   9   6   4        0.60      -11.14     25.41 o 
  10   6   4       11.26       35.88     27.93 o 
  11   6   4      234.28      226.34     38.82 o 
 -12   7   4      911.70      841.08     56.98 o 
 -11   7   4     2951.85     2923.02     92.59 o 
 -10   7   4     2886.56     2756.76     80.96 o 
  -9   7   4      845.48      906.55     47.80 o 
  -8   7   4      729.11      729.66     33.78 o 
  -7   7   4      689.89      724.78     27.20 o 
  -6   7   4      292.94      269.25     18.36 o 
  -5   7   4      137.59      131.22     13.35 o 
  -4   7   4     2256.65     2316.93     41.08 o 
  -3   7   4      538.73      580.17     25.77 o 
  -2   7   4     3846.56     3670.14     57.50 o 
  -1   7   4    15258.45    14910.50    204.94 o 
   0   7   4    11410.17    10657.23    117.00 o 
   1   7   4     4078.65     3992.13     54.86 o 
   2   7   4      325.34      438.01     17.75 o 
   3   7   4     2388.28     2354.44     51.24 o 
   4   7   4     1906.10     1848.47     38.23 o 
   5   7   4      254.68      278.90     19.06 o 
   6   7   4     1394.21     1409.00     36.63 o 
   7   7   4     1151.11     1100.07     51.21 o 
   8   7   4      309.21      295.63     33.44 o 
   9   7   4     2062.45     2051.67     71.42 o 
  10   7   4     3105.13     3120.15     93.83 o 
  11   7   4     1065.24     1119.69     63.52 o 
 -12   8   4        0.05       -5.55     28.55 o 
 -11   8   4      217.78      196.56     33.39 o 
 -10   8   4       25.98      -12.81     27.75 o 
  -9   8   4       38.65      -26.15     31.11 o 
  -8   8   4      154.98      148.11     21.63 o 
  -7   8   4     2431.46     2361.62     48.93 o 
  -6   8   4     2823.57     2875.54     51.46 o 
  -5   8   4     7954.84     7708.29     96.75 o 
  -4   8   4     3304.29     3290.44     52.07 o 
  -3   8   4      356.59      322.39     20.11 o 
  -2   8   4      511.73      636.59     24.77 o 
  -1   8   4       63.95       74.13     10.35 o 
   0   8   4       29.58       34.74      9.70 o 
   1   8   4      141.06      189.58     17.72 o 
   2   8   4      284.23      266.85     16.29 o 
   3   8   4     3184.51     3070.59     50.09 o 
   4   8   4     3516.93     3425.19     55.75 o 
   5   8   4     3683.29     3746.67     61.26 o 
   6   8   4     5634.53     5575.87     81.86 o 
   7   8   4      100.76       95.69     26.21 o 
   8   8   4        4.79       20.48     22.57 o 
   9   8   4      322.43      337.26     38.47 o 
  10   8   4      173.72      179.22     38.44 o 
 -11   9   4     1128.50     1082.53     59.03 o 
 -10   9   4      890.31      873.39     51.09 o 
  -9   9   4       10.14       18.42     26.48 o 
  -8   9   4      546.92      556.96     33.29 o 
  -7   9   4     1028.96     1042.51     33.97 o 
  -6   9   4       29.22       29.25     15.63 o 
  -5   9   4      167.48      180.66     19.19 o 
  -4   9   4     1917.97     1906.76     38.20 o 
  -3   9   4     3427.30     3452.66     52.33 o 
  -2   9   4     2245.64     2143.59     37.83 o 
  -1   9   4     5620.35     5515.33     78.48 o 
   0   9   4     3336.35     3368.79     56.75 o 
   1   9   4      204.91      230.79     14.62 o 
   2   9   4      508.90      471.57     20.83 o 
   3   9   4      953.91      951.84     27.36 o 
   4   9   4      735.15      716.05     25.86 o 
   5   9   4        6.93       26.21     13.08 o 
   6   9   4     2050.78     2026.42     46.23 o 
   7   9   4     1246.41     1321.06     53.52 o 
   8   9   4       62.62      -23.59     21.73 o 
   9   9   4      263.32      312.85     43.86 o 
  10   9   4      254.39      362.76     42.96 o 
 -11  10   4       17.95      -39.43     67.65 o 
 -10  10   4       96.38       64.30     36.32 o 
  -9  10   4        8.10       17.40     27.49 o 
  -8  10   4       20.08       32.33     19.02 o 
  -7  10   4     2719.13     2679.91     54.06 o 
  -6  10   4     7017.14     7058.56     95.40 o 
  -5  10   4     8607.96     8387.10    105.38 o 
  -4  10   4      277.36      274.60     21.85 o 
  -3  10   4       99.91      121.52     16.30 o 
  -2  10   4     1462.76     1455.16     36.92 o 
  -1  10   4        4.08       14.65     12.01 o 
   0  10   4       16.26       20.06     12.30 o 
   1  10   4     1039.84     1031.14     27.84 o 
   2  10   4       87.04       83.78     15.83 o 
   3  10   4     3779.41     3645.39     66.44 o 
   4  10   4     9392.12     9429.93    115.80 o 
   5  10   4     5228.67     5203.71     78.12 o 
   6  10   4     3714.55     3718.68     66.08 o 
   7  10   4      210.56      218.23     31.06 o 
   8  10   4      184.68      247.85     33.26 o 
   9  10   4      395.04      366.76     50.25 o 
  10  10   4        3.24       12.06     42.57 o 
 -11  11   4       53.12       27.58     87.80 o 
 -10  11   4       23.04       88.17     71.03 o 
  -9  11   4      453.73      514.59     53.08 o 
  -8  11   4      434.00      447.26     38.32 o 
  -7  11   4      231.21      255.32     25.95 o 
  -6  11   4      114.00      125.57     21.10 o 
  -5  11   4      148.61      156.82     20.50 o 
  -4  11   4      955.08      946.16     43.21 o 
  -3  11   4      482.18      453.89     33.05 o 
  -2  11   4     2618.56     2523.32     64.83 o 
  -1  11   4       31.56       27.33     17.54 o 
   0  11   4       34.75       19.46     16.03 o 
   1  11   4       77.65       52.50     19.87 o 
   2  11   4      247.12      223.33     26.87 o 
   3  11   4      860.71      882.72     41.17 o 
   4  11   4      326.73      318.62     31.04 o 
   5  11   4      789.12      815.71     43.81 o 
   6  11   4      443.98      426.05     30.92 o 
   7  11   4      371.54      340.47     62.17 o 
   8  11   4      864.43      875.49     95.20 o 
   9  11   4      377.18      365.80     71.13 o 
 -10  12   4      237.66      219.44     62.34 o 
  -9  12   4      393.72      316.93     68.76 o 
  -8  12   4       60.57       38.65     33.84 o 
  -7  12   4     2075.72     2146.56     67.59 o 
  -6  12   4     4526.75     4414.31     96.99 o 
  -5  12   4     3966.33     3862.42     94.59 o 
  -4  12   4       36.77       38.17     21.90 o 
  -3  12   4       20.86        3.47     19.06 o 
  -2  12   4      353.93      320.44     30.61 o 
  -1  12   4     1820.30     1741.30     55.28 o 
   0  12   4        6.43        5.42     16.34 o 
   1  12   4      554.62      516.40     36.32 o 
   2  12   4      413.99      357.88     31.82 o 
   3  12   4     1149.53     1142.85     48.14 o 
   4  12   4     5944.68     5671.69    112.20 o 
   5  12   4     3752.71     3690.64     88.17 o 
   6  12   4      932.71      960.12     49.49 o 
   7  12   4       49.34       41.27     45.21 o 
   8  12   4      225.42      321.01     68.36 o 
   9  12   4      549.36      549.24     85.03 o 
  -9  13   4      508.66      523.44     80.75 o 
  -8  13   4      186.88      190.36     40.96 o 
  -7  13   4      489.40      523.38     42.61 o 
  -6  13   4       10.94       22.63     25.05 o 
  -5  13   4       78.37       86.48     25.54 o 
  -4  13   4      473.03      508.93     39.53 o 
  -3  13   4      597.95      587.48     48.15 o 
  -2  13   4      536.10      480.69     36.61 o 
  -1  13   4     2932.64     2898.72     75.54 o 
   0  13   4     2520.83     2544.56     70.24 o 
   1  13   4      973.84      914.17     44.03 o 
   2  13   4     1085.07     1009.34     46.17 o 
   3  13   4       54.97       52.03     23.31 o 
   4  13   4       48.33       24.13     22.93 o 
   5  13   4      113.93       92.80     27.38 o 
   6  13   4      146.69      205.01     31.57 o 
   7  13   4      192.66      187.01    128.83 o 
   8  13   4      439.44      465.05     80.33 o 
  -9  14   4      882.75      998.14    108.67 o 
  -8  14   4       96.47       52.69     41.59 o 
  -7  14   4      381.96      348.93     39.90 o 
  -6  14   4     1766.46     1870.30     66.70 o 
  -5  14   4     1294.08     1262.91     55.56 o 
  -4  14   4       72.71       96.32     26.02 o 
  -3  14   4      943.00      931.03     47.46 o 
  -2  14   4     1376.67     1367.82     54.71 o 
  -1  14   4      236.75      236.40     31.17 o 
   0  14   4      369.57      322.65     33.84 o 
   1  14   4     1048.90     1077.32     50.82 o 
   2  14   4      402.76      362.18     35.86 o 
   3  14   4      141.30      103.48     27.44 o 
   4  14   4      330.29      365.19     38.23 o 
   5  14   4      878.75      898.16     51.56 o 
   6  14   4      151.90      164.31     31.67 o 
   7  14   4      413.25      374.96     73.55 o 
  -8  15   4        2.29       49.76     56.56 o 
  -7  15   4       21.65       -4.96     25.76 o 
  -6  15   4       43.30       31.08     26.26 o 
  -5  15   4       71.74       47.40     27.06 o 
  -4  15   4       60.90       66.62     26.11 o 
  -3  15   4      123.57      136.24     28.53 o 
  -2  15   4     1235.69     1107.96     52.34 o 
  -1  15   4     3924.31     3807.43     93.71 o 
   0  15   4     4511.82     4335.85    100.69 o 
   1  15   4     1628.85     1554.57     60.49 o 
   2  15   4       78.18       72.24     26.36 o 
   3  15   4       12.96       31.83     26.28 o 
   4  15   4      148.88      218.42     32.97 o 
   5  15   4       75.70       97.09     37.67 o 
   6  15   4        6.75       50.06     35.33 o 
   7  15   4       64.59       23.27     71.61 o 
  -7  16   4      176.85      212.98     37.56 o 
  -6  16   4       44.66       88.06     31.31 o 
  -5  16   4       93.63       79.59     31.76 o 
  -4  16   4      151.68      145.37     32.10 o 
  -3  16   4      590.59      635.39     47.60 o 
  -2  16   4      938.88      876.77     51.87 o 
  -1  16   4       50.21       70.45     27.00 o 
   0  16   4      620.30      586.68     45.41 o 
   1  16   4      836.63      891.48     52.21 o 
   2  16   4     1235.06     1277.47     59.26 o 
   3  16   4      351.05      357.27     38.58 o 
   4  16   4      246.08      276.78     43.28 o 
   5  16   4       28.66       16.72     28.73 o 
   6  16   4       98.32      137.56     46.09 o 
  -6  17   4       23.18       64.98     30.83 o 
  -5  17   4       25.38       -6.32     45.74 o 
  -4  17   4      257.77      292.39     39.26 o 
  -3  17   4       14.08       39.15     27.56 o 
  -2  17   4     1127.77     1074.51     56.19 o 
  -1  17   4     2008.92     1943.05     71.25 o 
   0  17   4     1575.38     1528.89     65.52 o 
   1  17   4     1178.55     1092.79     56.31 o 
   2  17   4        0.65       14.31     36.58 o 
   3  17   4      514.91      566.64     48.69 o 
   4  17   4       98.92      110.00     32.70 o 
  -4  18   4      650.27      761.67     55.54 o 
  -3  18   4      312.81      300.01     39.56 o 
  -2  18   4      117.78      124.53     44.72 o 
  -1  18   4      132.29      187.94     37.33 o 
   0  18   4      106.36      112.88     49.74 o 
   1  18   4      891.39      900.24     57.87 o 
   2  18   4     1414.42     1393.04     64.15 o 
   3  18   4      425.07      408.42     46.43 o 
 -13   1   5       70.95      112.78     34.70 o 
 -12   1   5      714.97      702.32     52.67 o 
 -11   1   5      154.87      147.69     31.01 o 
 -10   1   5       26.33        7.22     21.37 o 
  -9   1   5      287.88      277.82     31.47 o 
  -8   1   5       57.38       34.67     23.77 o 
  -7   1   5      368.04      400.98     20.72 o 
  -6   1   5     8024.84     7838.54     97.11 o 
  -5   1   5    18203.02    18349.77    192.55 o 
  -4   1   5    25512.95    25295.92    253.38 o 
  -3   1   5     7530.70     7136.62     85.71 o 
  -2   1   5      259.67      329.53     17.29 o 
  -1   1   5     2019.63     1964.08     22.56 o 
   0   1   5     2791.57     2791.52     31.06 o 
   1   1   5      203.06      241.82     16.68 o 
   2   1   5     8575.09     8974.79    101.13 o 
   3   1   5        1.56        7.74      9.76 o 
   4   1   5     5396.67     5409.45     72.12 o 
   5   1   5    12650.08    12549.63    140.21 o 
   6   1   5     8631.18     8534.65    103.83 o 
   7   1   5     5064.65     4962.65    103.77 o 
   8   1   5      262.77      268.85     55.50 o 
   9   1   5      938.80      916.47     51.60 o 
  10   1   5     1339.27     1439.19     64.94 o 
  11   1   5      332.56      348.11     44.03 o 
 -13   2   5       13.57      -24.49     26.20 o 
 -12   2   5       10.94       12.63     26.69 o 
 -11   2   5     1402.79     1279.42     58.24 o 
 -10   2   5     2974.51     2831.06     79.95 o 
  -9   2   5     4369.18     4092.72     93.74 o 
  -8   2   5      715.34      698.50     40.12 o 
  -7   2   5       87.48       72.26     13.11 o 
  -6   2   5      317.16      365.70     23.83 o 
  -5   2   5       87.72       88.23     11.53 o 
  -4   2   5     1701.57     1765.54     34.53 o 
  -3   2   5     1472.52     1618.90     31.60 o 
  -2   2   5       14.89       30.90      8.00 o 
  -1   2   5     1595.65     1589.59     26.31 o 
   0   2   5    10799.46    11218.79    127.15 o 
   1   2   5     2878.10     2627.88     48.70 o 
   2   2   5     5243.22     5112.97     65.02 o 
   3   2   5     1817.93     1956.18     38.75 o 
   4   2   5        5.26       22.09      8.53 o 
   5   2   5     1919.92     1986.94     39.45 o 
   6   2   5        0.73       19.78     17.95 o 
   7   2   5      535.42      543.62     38.39 o 
   8   2   5      279.56      296.49     42.96 o 
   9   2   5      424.06      463.24     41.72 o 
  10   2   5      970.46     1002.24     58.15 o 
  11   2   5      664.32      601.66     52.42 o 
 -13   3   5      128.04      151.61     35.20 o 
 -12   3   5        5.41      -19.84     24.62 o 
 -11   3   5      420.08      386.25     40.14 o 
 -10   3   5      455.38      464.80     40.18 o 
  -9   3   5     1295.16     1236.87     53.91 o 
  -8   3   5      679.50      671.16     32.55 o 
  -7   3   5        8.27       33.69     11.54 o 
  -6   3   5     3230.74     3234.28     52.69 o 
  -5   3   5    15167.07    15022.50    161.30 o 
  -4   3   5     8290.82     7880.30     94.68 o 
  -3   3   5     1024.64      934.49     24.03 o 
  -2   3   5       18.03       12.38      8.13 o 
  -1   3   5     1188.20     1167.91     25.88 o 
   0   3   5     5979.54     6426.83     73.76 o 
   1   3   5      445.22      489.32     17.22 o 
   2   3   5       29.78       46.23     11.01 o 
   3   3   5      582.74      600.55     20.17 o 
   4   3   5       14.19       36.18     18.13 o 
   5   3   5     3990.43     4011.41     67.94 o 
   6   3   5     5932.62     6094.59    122.28 o 
   7   3   5     1741.74     1727.26     58.92 o 
   8   3   5       17.51       22.22     22.18 o 
   9   3   5     1236.98     1255.38     58.21 o 
  10   3   5       50.30       -1.46     28.61 o 
  11   3   5       62.15       77.98     32.30 o 
 -13   4   5        2.30      -12.76     26.84 o 
 -12   4   5      143.63      167.03     33.62 o 
 -11   4   5     1386.56     1363.10     62.55 o 
 -10   4   5     6934.60     6723.12    176.65 o 
  -9   4   5     8047.73     7727.32    141.16 o 
  -8   4   5     2241.85     2080.66     51.43 o 
  -7   4   5        4.18       13.72     11.51 o 
  -6   4   5      882.12      939.56     36.07 o 
  -5   4   5      101.86       96.53     12.65 o 
  -4   4   5      112.68      122.53     12.27 o 
  -3   4   5     1490.38     1569.71     31.69 o 
  -2   4   5        9.05       39.79     12.29 o 
  -1   4   5     5327.06     5234.82     89.97 o 
   0   4   5    19634.60    19848.32    196.69 o 
   1   4   5    25501.16    25551.58    278.18 o 
   2   4   5    16761.01    16393.27    168.96 o 
   3   4   5     1120.12     1060.90     26.74 o 
   4   4   5      734.87      746.97     30.79 o 
   5   4   5     2316.74     2272.15     43.92 o 
   6   4   5       63.07       92.72     18.99 o 
   7   4   5      140.90      139.13     25.04 o 
   8   4   5       13.47       51.20     24.00 o 
   9   4   5      483.79      483.22     42.60 o 
  10   4   5     1244.93     1258.50     62.07 o 
  11   4   5     2695.99     2601.39     88.55 o 
 -13   5   5       11.05      -42.22     31.83 o 
 -12   5   5       28.86       37.49     28.39 o 
 -11   5   5      323.48      386.71     39.45 o 
 -10   5   5        3.92       66.69     41.70 o 
  -9   5   5       94.73      139.18     26.39 o 
  -8   5   5      344.63      334.68     25.76 o 
  -7   5   5      663.05      577.24     25.22 o 
  -6   5   5      150.06      160.67     15.22 o 
  -5   5   5      150.04      133.16     13.89 o 
  -4   5   5      421.34      398.95     19.38 o 
  -3   5   5      706.17      783.32     23.34 o 
  -2   5   5      689.86      700.24     21.78 o 
  -1   5   5      338.52      371.62     24.15 o 
   0   5   5      289.32      343.75     21.40 o 
   1   5   5      190.76      238.41     19.01 o 
   2   5   5      162.50      147.98     11.84 o 
   3   5   5      242.31      229.87     14.92 o 
   4   5   5      286.72      318.37     27.11 o 
   5   5   5       16.21       66.72     14.85 o 
   6   5   5      496.19      512.12     35.48 o 
   7   5   5      371.94      354.62     32.96 o 
   8   5   5      259.33      286.56     33.14 o 
   9   5   5      229.03      172.29     33.28 o 
  10   5   5        1.60      -20.53     29.48 o 
  11   5   5        1.22        1.86     29.47 o 
 -12   6   5      187.14      236.37     37.38 o 
 -11   6   5     1492.34     1418.66     63.26 o 
 -10   6   5     5005.91     5102.26    113.17 o 
  -9   6   5     5299.32     5027.42    107.01 o 
  -8   6   5     1409.63     1388.85     43.54 o 
  -7   6   5        2.63       -3.43     14.26 o 
  -6   6   5     1087.01     1047.35     31.17 o 
  -5   6   5      496.24      492.49     21.93 o 
  -4   6   5      535.47      582.09     22.08 o 
  -3   6   5     2190.28     2171.50     40.11 o 
  -2   6   5        9.31        4.31      8.30 o 
  -1   6   5     4191.66     4135.02     58.26 o 
   0   6   5    27522.54    27813.48    272.11 o 
   1   6   5    22436.61    22005.69    220.37 o 
   2   6   5     8345.14     8209.66     96.92 o 
   3   6   5        1.51       34.49     15.01 o 
   4   6   5     3418.16     3289.62     54.00 o 
   5   6   5     1495.76     1514.75     36.39 o 
   6   6   5        8.76      -25.00     17.94 o 
   7   6   5       52.46       49.22     22.10 o 
   8   6   5       21.37       42.42     25.60 o 
   9   6   5       62.28       20.62     26.90 o 
  10   6   5     1131.20     1237.89     62.93 o 
  11   6   5     2904.37     3067.54    147.18 o 
 -12   7   5      111.05      133.63     33.50 o 
 -11   7   5        0.28      -16.52     25.70 o 
 -10   7   5       21.64       58.25     26.27 o 
  -9   7   5       29.97       20.46     28.48 o 
  -8   7   5        4.46        7.72     16.23 o 
  -7   7   5     1119.60     1066.97     36.21 o 
  -6   7   5     3257.41     3287.25     56.30 o 
  -5   7   5     4580.00     4632.94     68.74 o 
  -4   7   5     2741.47     2712.99     47.69 o 
  -3   7   5     1000.17      981.40     27.34 o 
  -2   7   5      440.54      502.55     24.10 o 
  -1   7   5        0.75        4.51      7.51 o 
   0   7   5        0.74      -12.26      7.30 o 
   1   7   5        3.22       29.60     12.88 o 
   2   7   5      538.29      613.50     20.99 o 
   3   7   5       78.34      107.45     17.16 o 
   4   7   5     1308.78     1279.60     32.70 o 
   5   7   5      844.90      870.59     29.51 o 
   6   7   5     2337.44     2421.87     75.66 o 
   7   7   5      488.44      476.42     38.03 o 
   8   7   5       13.97       19.72     23.12 o 
   9   7   5        9.90        2.48     24.80 o 
  10   7   5        0.45       22.42     32.01 o 
 -12   8   5       41.69       61.15     33.69 o 
 -11   8   5     1131.34     1102.03     58.33 o 
 -10   8   5     1495.77     1631.19     71.39 o 
  -9   8   5     2205.29     2089.14     68.43 o 
  -8   8   5      139.04      167.17     22.07 o 
  -7   8   5      388.13      427.23     24.46 o 
  -6   8   5     1286.79     1271.75     34.50 o 
  -5   8   5      228.86      247.70     26.62 o 
  -4   8   5       54.90       67.18     15.08 o 
  -3   8   5     3055.47     2980.44     50.18 o 
  -2   8   5      455.43      452.63     29.73 o 
  -1   8   5     2969.21     2868.75     48.95 o 
   0   8   5     9772.65     9633.05    115.70 o 
   1   8   5     5118.20     4936.56     67.48 o 
   2   8   5     1271.53     1274.93     31.11 o 
   3   8   5      905.34      852.17     24.80 o 
   4   8   5     1752.75     1785.50     39.88 o 
   5   8   5     1879.17     1837.68     42.64 o 
   6   8   5        1.05      -13.05     15.44 o 
   7   8   5      326.76      362.18     34.46 o 
   8   8   5      188.70      219.25     38.34 o 
   9   8   5        8.77       25.20     27.83 o 
  10   8   5      574.94      689.53     53.63 o 
 -11   9   5       13.77       11.90     27.62 o 
 -10   9   5       11.47       29.29     24.73 o 
  -9   9   5       41.21       32.55     23.60 o 
  -8   9   5       46.71       21.21     17.92 o 
  -7   9   5      239.63      272.59     21.43 o 
  -6   9   5     3827.73     3741.78     62.67 o 
  -5   9   5     8314.10     8225.69    104.50 o 
  -4   9   5    11288.12    11125.61    129.38 o 
  -3   9   5     4580.52     4639.41     66.69 o 
  -2   9   5      784.63      837.86     27.81 o 
  -1   9   5      476.16      534.40     24.22 o 
   0   9   5        3.98       11.27     11.08 o 
   1   9   5      243.66      287.20     17.63 o 
   2   9   5        2.02      -16.31      8.74 o 
   3   9   5      273.02      307.98     19.26 o 
   4   9   5     2115.06     2071.08     43.88 o 
   5   9   5     3901.16     3815.95     65.19 o 
   6   9   5     5883.99     5958.45     89.22 o 
   7   9   5     2242.65     2257.90     70.75 o 
   8   9   5        8.61       35.84     24.36 o 
   9   9   5      287.19      290.41     38.77 o 
  10   9   5      217.11      234.97     38.22 o 
 -11  10   5      145.55      178.92     70.43 o 
 -10  10   5      270.60      307.34     46.08 o 
  -9  10   5      166.67      131.30     36.65 o 
  -8  10   5      297.00      323.03     28.54 o 
  -7  10   5     1827.88     1831.25     44.87 o 
  -6  10   5     1022.02     1076.15     33.35 o 
  -5  10   5       86.23       61.63     17.68 o 
  -4  10   5      407.04      408.99     26.61 o 
  -3  10   5     1384.80     1409.68     40.43 o 
  -2  10   5      813.98      830.03     31.75 o 
  -1  10   5       30.10       28.07     13.99 o 
   0  10   5       94.58       64.47     15.77 o 
   1  10   5      100.79      114.44     17.13 o 
   2  10   5        0.89       24.12     10.05 o 
   3  10   5      114.52      124.34     15.85 o 
   4  10   5     1377.76     1438.01     58.25 o 
   5  10   5      938.78      943.96     33.82 o 
   6  10   5       20.62       30.83     17.02 o 
   7  10   5      963.48     1037.02     51.60 o 
   8  10   5      392.62      415.50     40.51 o 
   9  10   5        2.63      -30.41     28.28 o 
 -11  11   5       62.47       -2.67     47.81 o 
 -10  11   5       39.31       63.09     52.23 o 
  -9  11   5      109.41      100.54     36.35 o 
  -8  11   5      211.53      167.25     29.63 o 
  -7  11   5        0.28        9.31     22.04 o 
  -6  11   5     1397.93     1419.42     45.28 o 
  -5  11   5     7467.38     7272.89    110.71 o 
  -4  11   5    10368.06    10134.20    161.15 o 
  -3  11   5     1878.83     1827.91     56.92 o 
  -2  11   5      479.20      441.01     33.33 o 
  -1  11   5      930.79      915.46     40.09 o 
   0  11   5     1287.41     1252.88     46.51 o 
   1  11   5        5.48        8.11     18.12 o 
   2  11   5      411.42      395.75     32.22 o 
   3  11   5       34.36       53.01     20.68 o 
   4  11   5     1288.18     1220.50     50.53 o 
   5  11   5     3971.78     3941.14     90.18 o 
   6  11   5     4447.66     4492.12    100.08 o 
   7  11   5     2100.26     2096.48    118.57 o 
   8  11   5      141.01       41.45     46.57 o 
   9  11   5      246.78      312.74     63.54 o 
 -10  12   5      211.08      377.23     87.37 o 
  -9  12   5      561.51      508.05     78.61 o 
  -8  12   5      797.46      870.34     61.66 o 
  -7  12   5      839.44      907.32     48.45 o 
  -6  12   5      352.42      338.43     36.59 o 
  -5  12   5      119.66      116.45     26.68 o 
  -4  12   5      631.06      598.62     40.20 o 
  -3  12   5      319.03      262.82     29.32 o 
  -2  12   5     1973.49     1791.45     57.35 o 
  -1  12   5     1422.77     1444.87     72.83 o 
   0  12   5     1567.00     1432.49     52.48 o 
   1  12   5      717.05      780.66     42.14 o 
   2  12   5      655.77      704.60     42.62 o 
   3  12   5      106.31      124.00     25.87 o 
   4  12   5      495.32      493.83     38.66 o 
   5  12   5        3.02       24.79     23.30 o 
   6  12   5      158.64      236.21     35.25 o 
   7  12   5      252.31      220.23     56.54 o 
   8  12   5      317.00      393.68     72.38 o 
  -9  13   5      119.45      116.46     56.03 o 
  -8  13   5      544.95      576.98     55.96 o 
  -7  13   5      110.69      141.23     29.95 o 
  -6  13   5      247.40      244.43     32.89 o 
  -5  13   5     3268.37     3191.30     83.09 o 
  -4  13   5     2121.87     2126.29     66.51 o 
  -3  13   5      416.08      421.62     36.03 o 
  -2  13   5      258.61      274.92     30.96 o 
  -1  13   5     2278.67     2223.76     66.26 o 
   0  13   5     1206.97     1184.02     50.84 o 
   1  13   5        1.65      -19.35     19.79 o 
   2  13   5     1362.12     1281.14     52.68 o 
   3  13   5      936.20      894.46     53.46 o 
   4  13   5      378.32      346.32     36.04 o 
   5  13   5      641.18      671.76     51.35 o 
   6  13   5     2062.00     2120.02     71.36 o 
   7  13   5      936.87     1003.01    101.96 o 
   8  13   5       96.45      177.86     72.67 o 
  -9  14   5     1483.86     1732.79    126.27 o 
  -8  14   5      165.50      244.72     46.35 o 
  -7  14   5       40.19       -3.47     30.40 o 
  -6  14   5        1.71       48.63     28.31 o 
  -5  14   5        9.97       37.00     34.18 o 
  -4  14   5      268.99      216.15     32.08 o 
  -3  14   5      224.24      182.34     29.97 o 
  -2  14   5      905.22      898.47     48.03 o 
  -1  14   5     1415.39     1357.78     55.74 o 
   0  14   5     3232.95     3154.58     86.05 o 
   1  14   5     2202.00     2246.72     70.83 o 
   2  14   5     1619.36     1571.79     59.14 o 
   3  14   5      404.20      446.29     39.00 o 
   4  14   5       21.30       20.85     25.15 o 
   5  14   5      276.31      264.01     35.82 o 
   6  14   5       15.57      -12.16     56.64 o 
   7  14   5       87.85       19.03    128.21 o 
  -8  15   5      754.73      869.58     98.98 o 
  -7  15   5      525.65      520.45     46.99 o 
  -6  15   5       97.91      119.27     32.34 o 
  -5  15   5      107.42      126.53     32.03 o 
  -4  15   5      118.05      114.69     38.63 o 
  -3  15   5      122.61      136.26     30.53 o 
  -2  15   5      724.42      711.12     48.67 o 
  -1  15   5     1676.45     1596.04     61.61 o 
   0  15   5      441.94      453.28     40.11 o 
   1  15   5      145.60      137.94     29.86 o 
   2  15   5      934.73      911.06     52.24 o 
   3  15   5      940.51      987.40     51.94 o 
   4  15   5       82.76      129.67     31.26 o 
   5  15   5       41.84       87.69     30.45 o 
   6  15   5      255.76      252.92     48.74 o 
  -7  16   5       82.92       89.76     34.58 o 
  -6  16   5      218.98      223.38     37.65 o 
  -5  16   5       21.26       32.09     29.52 o 
  -4  16   5        1.25       22.77     28.00 o 
  -3  16   5      208.97      217.94     35.75 o 
  -2  16   5        0.09       -3.25     26.21 o 
  -1  16   5      876.34      899.32     51.25 o 
   0  16   5     2351.07     2367.13     76.43 o 
   1  16   5     2084.64     2081.01     71.25 o 
   2  16   5     1281.01     1310.61     59.35 o 
   3  16   5        8.18      -34.12     29.53 o 
   4  16   5      273.35      295.11     39.78 o 
   5  16   5      175.68      142.76     33.79 o 
  -5  17   5       88.58       92.14     32.75 o 
  -4  17   5      267.34      271.33     39.00 o 
  -3  17   5      939.50      890.74     54.72 o 
  -2  17   5      507.07      529.81     46.69 o 
  -1  17   5      297.79      334.23     38.58 o 
   0  17   5       28.63       74.00     28.70 o 
   1  17   5        8.13      -40.47     24.15 o 
   2  17   5      649.00      719.95     54.59 o 
   3  17   5      532.87      529.34     53.90 o 
   4  17   5      346.67      306.01     39.27 o 
  -3  18   5      576.77      569.85     50.41 o 
  -2  18   5      314.14      297.97     41.03 o 
  -1  18   5      120.49       74.11     32.21 o 
   0  18   5     1051.90     1008.03     58.41 o 
   1  18   5      778.53      843.66     59.16 o 
   2  18   5      169.43      182.18     36.33 o 
 -13   0   6     2247.77     2134.58    112.71 o 
 -12   0   6      289.79      309.60     55.61 o 
 -11   0   6      102.08       93.56     38.29 o 
 -10   0   6     1003.58      971.37     69.61 o 
  -9   0   6        6.72      -45.89     27.70 o 
  -8   0   6       41.85       64.42     19.41 o 
  -7   0   6     1551.07     1571.13     93.20 o 
  -6   0   6        0.44       22.51     43.79 o 
  -5   0   6     6805.90     6850.51    152.46 o 
  -4   0   6    49196.01    50481.25   1591.78 o 
  -3   0   6    35178.43    36133.12    497.28 o 
  -2   0   6    14069.76    13932.79    176.21 o 
  -1   0   6      637.35      780.62     39.26 o 
   0   0   6      460.14      391.52     11.80 o 
   1   0   6     6796.21     6421.01    108.13 o 
   2   0   6      621.13      618.58     28.71 o 
   3   0   6      673.27      791.31     43.23 o 
   4   0   6       83.19       89.02     22.48 o 
   5   0   6     2242.51     2462.23     93.62 o 
   6   0   6     6921.47     6893.40    127.49 o 
   7   0   6    10984.78    10859.87    314.87 o 
   8   0   6     3710.43     3935.19    136.93 o 
   9   0   6      327.95      374.63     55.95 o 
  10   0   6      448.41      542.89    101.77 o 
  11   0   6      382.02      440.44     66.94 o 
 -13   1   6      137.22      219.62     36.90 o 
 -12   1   6        0.25        4.30     40.44 o 
 -11   1   6        1.30       12.89     24.33 o 
 -10   1   6      125.51      158.15     28.66 o 
  -9   1   6     1296.11     1270.04     52.18 o 
  -8   1   6     2240.75     2319.62     46.46 o 
  -7   1   6        6.23       26.56     14.26 o 
  -6   1   6       30.90       34.91     16.43 o 
  -5   1   6     1437.13     1505.88     34.67 o 
  -4   1   6       41.61       17.36      9.82 o 
  -3   1   6     2723.00     2944.72     46.65 o 
  -2   1   6      114.36      164.74     12.60 o 
  -1   1   6      341.09      379.02     13.39 o 
   0   1   6      361.41      396.33     14.21 o 
   1   1   6     6079.88     6103.08     73.97 o 
   2   1   6       26.07       33.55     15.97 o 
   3   1   6     1082.26     1077.91     27.48 o 
   4   1   6      320.66      362.82     28.36 o 
   5   1   6      169.17      203.98     25.90 o 
   6   1   6      356.93      367.86     31.52 o 
   7   1   6      189.44      173.08     27.06 o 
   8   1   6        4.26        2.95     22.30 o 
   9   1   6        5.89       12.35     25.77 o 
  10   1   6      107.88       95.07     35.52 o 
  11   1   6      489.53      586.29     53.48 o 
 -13   2   6     1681.77     1704.64     74.47 o 
 -12   2   6      275.88      242.51     36.53 o 
 -11   2   6       16.35       60.47     26.38 o 
 -10   2   6      884.87      864.76     47.66 o 
  -9   2   6       60.53       47.49     22.86 o 
  -8   2   6        4.15       18.80     13.23 o 
  -7   2   6      162.31      209.26     28.97 o 
  -6   2   6      102.21      127.49     13.78 o 
  -5   2   6     3886.05     3758.86     71.10 o 
  -4   2   6    11170.08    10680.01    122.88 o 
  -3   2   6    24747.73    24315.89    245.09 o 
  -2   2   6    12442.99    12725.83    136.06 o 
  -1   2   6      499.82      528.28     12.73 o 
   0   2   6     1154.92     1172.19     31.14 o 
   1   2   6     9527.10     9852.59    100.65 o 
   2   2   6       67.78       94.52     15.77 o 
   3   2   6      225.06      243.02     23.59 o 
   4   2   6      473.14      503.48     32.26 o 
   5   2   6      702.86      826.45     35.01 o 
   6   2   6     4435.99     4685.98     77.41 o 
   7   2   6     5883.03     5875.30    130.65 o 
   8   2   6     5323.23     5170.17    113.14 o 
   9   2   6      253.91      329.13     37.45 o 
  10   2   6      284.22      279.86     39.47 o 
  11   2   6      395.57      425.69     47.34 o 
 -13   3   6      355.75      368.54     43.81 o 
 -12   3   6       18.53       28.91     27.68 o 
 -11   3   6        0.90       49.49     25.67 o 
 -10   3   6     1256.77     1302.19     56.86 o 
  -9   3   6     4619.71     4445.11     99.45 o 
  -8   3   6     7033.16     6953.88     94.93 o 
  -7   3   6     2387.38     2367.37     47.33 o 
  -6   3   6        0.30       -2.02     10.56 o 
  -5   3   6      752.48      699.22     23.95 o 
  -4   3   6      220.83      209.97     15.34 o 
  -3   3   6      895.65     1039.49     27.34 o 
  -2   3   6      936.79      976.98     23.52 o 
  -1   3   6      961.12     1068.37     23.14 o 
   0   3   6     3319.30     3367.68     47.31 o 
   1   3   6    13891.88    13603.07    139.10 o 
   2   3   6    15750.01    14940.72    195.04 o 
   3   3   6     6415.05     5857.79     77.08 o 
   4   3   6      623.34      650.67     37.55 o 
   5   3   6     1055.03     1035.45     42.31 o 
   6   3   6     1256.62     1391.19     73.30 o 
   7   3   6      196.96      181.37     27.71 o 
   8   3   6       36.92       47.03     24.50 o 
   9   3   6       61.59      108.32     30.65 o 
  10   3   6      105.88      148.68     35.11 o 
  11   3   6      607.36      663.37     54.70 o 
 -13   4   6      366.84      304.36     40.34 o 
 -12   4   6      135.11      113.88     31.22 o 
 -11   4   6      334.47      324.43     38.10 o 
 -10   4   6      466.35      499.80     41.94 o 
  -9   4   6       44.27       15.30     21.76 o 
  -8   4   6      203.13      229.51     20.14 o 
  -7   4   6     1189.06     1241.36     38.08 o 
  -6   4   6      156.80      145.44     16.87 o 
  -5   4   6     1186.33     1152.71     31.08 o 
  -4   4   6     1045.12      886.27     28.47 o 
  -3   4   6     2191.47     2098.15     39.02 o 
  -2   4   6      145.48      117.17     12.57 o 
  -1   4   6      973.16     1044.91     24.46 o 
   0   4   6     2161.18     2268.16     42.94 o 
   1   4   6      700.51      711.39     20.61 o 
   2   4   6      569.56      678.28     28.62 o 
   3   4   6     3181.14     2981.19     49.25 o 
   4   4   6      380.09      411.96     35.67 o 
   5   4   6      301.75      276.46     26.53 o 
   6   4   6      320.03      417.41     42.81 o 
   7   4   6     1434.33     1456.04     55.58 o 
   8   4   6      676.55      657.33     44.97 o 
   9   4   6        2.87       11.89     34.22 o 
  10   4   6      102.43       93.36     31.84 o 
  11   4   6      123.49      144.51     36.16 o 
 -13   5   6      366.78      435.15     46.01 o 
 -12   5   6      538.06      530.65     47.60 o 
 -11   5   6       10.19       66.26     27.47 o 
 -10   5   6     3047.50     2910.44     83.69 o 
  -9   5   6     6244.75     5911.33    118.95 o 
  -8   5   6     8967.34     8862.09    114.73 o 
  -7   5   6     2210.49     2219.72     47.39 o 
  -6   5   6       84.27      120.82     16.63 o 
  -5   5   6      552.36      544.94     23.57 o 
  -4   5   6      986.69      971.21     28.37 o 
  -3   5   6        1.87       29.99     10.44 o 
  -2   5   6     1418.44     1424.36     31.52 o 
  -1   5   6      303.15      361.13     17.83 o 
   0   5   6    11443.08    11912.25    129.33 o 
   1   5   6    19160.33    18572.39    190.41 o 
   2   5   6    26968.71    26016.55    259.96 o 
   3   5   6     8452.85     8034.70     98.89 o 
   4   5   6       17.91        5.57     19.27 o 
   5   5   6      872.72      938.76     34.13 o 
   6   5   6      428.76      537.66     52.68 o 
   7   5   6      377.02      356.70     34.01 o 
   8   5   6       76.56      107.75     28.10 o 
   9   5   6       74.64      144.41     32.97 o 
  10   5   6        3.46      -13.14     33.27 o 
 -12   6   6      316.68      334.19     39.86 o 
 -11   6   6       55.02        1.55     29.88 o 
 -10   6   6       38.38        7.57     22.78 o 
  -9   6   6       46.74       26.49     28.24 o 
  -8   6   6       12.15       28.59     17.73 o 
  -7   6   6      688.67      682.82     29.79 o 
  -6   6   6     2525.69     2488.86     49.75 o 
  -5   6   6      490.30      513.22     23.76 o 
  -4   6   6      568.57      610.17     23.94 o 
  -3   6   6     1281.08     1370.60     32.88 o 
  -2   6   6     3012.68     3335.99     67.42 o 
  -1   6   6      211.48      258.35     22.96 o 
   0   6   6       29.16       67.25      9.42 o 
   1   6   6      473.10      570.94     24.01 o 
   2   6   6      369.94      393.45     27.59 o 
   3   6   6       26.87       31.08     11.92 o 
   4   6   6     1015.73     1057.76     31.22 o 
   5   6   6     1642.01     1656.04     40.19 o 
   6   6   6       24.18       13.99     23.21 o 
   7   6   6      493.50      571.11     64.33 o 
   8   6   6       58.39       34.32     24.62 o 
   9   6   6      295.97      372.55     40.43 o 
  10   6   6      274.09      325.48     42.27 o 
 -12   7   6       23.97       39.96     27.41 o 
 -11   7   6        6.35      -19.77     25.09 o 
 -10   7   6      623.69      640.84     50.22 o 
  -9   7   6     4977.48     4641.08    103.46 o 
  -8   7   6     4756.20     4567.49     84.16 o 
  -7   7   6     1257.04     1329.86     37.43 o 
  -6   7   6        4.39       29.42     16.83 o 
  -5   7   6     2987.80     3104.80     55.22 o 
  -4   7   6     2078.89     2081.74     42.78 o 
  -3   7   6       21.36       53.09     15.79 o 
  -2   7   6     2288.62     2170.67     42.30 o 
  -1   7   6      321.59      348.39     19.21 o 
   0   7   6      464.52      486.72     35.51 o 
   1   7   6    10037.49     9903.83    114.91 o 
   2   7   6     8502.32     8183.63    100.44 o 
   3   7   6     7174.39     6938.88     90.70 o 
   4   7   6     2216.30     2130.57     44.64 o 
   5   7   6     2467.89     2405.89     49.86 o 
   6   7   6     1957.92     1996.39     46.57 o 
   7   7   6        5.60       25.74     22.66 o 
   8   7   6       66.48       69.41     26.22 o 
   9   7   6      401.84      469.35     44.20 o 
  10   7   6       22.82       40.95     29.98 o 
 -12   8   6      466.19      526.80     49.21 o 
 -11   8   6       92.87      126.21     34.41 o 
 -10   8   6       34.58       51.79     27.56 o 
  -9   8   6      121.05      110.28     27.19 o 
  -8   8   6      122.55      106.05     21.71 o 
  -7   8   6       68.12       65.56     16.27 o 
  -6   8   6      470.56      446.32     25.12 o 
  -5   8   6     2621.44     2505.95     49.37 o 
  -4   8   6     5796.13     5731.10     80.91 o 
  -3   8   6     5312.56     5292.57     75.74 o 
  -2   8   6     5119.16     5022.19     72.59 o 
  -1   8   6      887.12      957.66     28.46 o 
   0   8   6      111.13      141.07     14.48 o 
   1   8   6      534.19      535.35     35.28 o 
   2   8   6      257.29      234.03     17.18 o 
   3   8   6      112.44      122.05     15.52 o 
   4   8   6      103.34      113.24     16.14 o 
   5   8   6      621.17      630.27     29.60 o 
   6   8   6     2071.35     2143.83     49.96 o 
   7   8   6     4148.85     4103.91     99.92 o 
   8   8   6     2152.06     2154.61     72.30 o 
   9   8   6      360.62      412.26     42.94 o 
  10   8   6       19.19       -5.84     27.70 o 
 -11   9   6      193.14      248.68     37.68 o 
 -10   9   6      269.08      306.26     36.60 o 
  -9   9   6     1363.61     1371.12     56.72 o 
  -8   9   6     2016.77     2006.69     55.24 o 
  -7   9   6        2.31        4.29     14.36 o 
  -6   9   6      573.67      593.57     28.28 o 
  -5   9   6     1168.21     1199.98     34.32 o 
  -4   9   6      998.66     1063.13     31.73 o 
  -3   9   6       15.55       11.27     14.05 o 
  -2   9   6     2926.20     2921.20     52.35 o 
  -1   9   6     1696.96     1785.76     41.96 o 
   0   9   6       34.28       35.05     28.49 o 
   1   9   6     1193.21     1174.97     31.67 o 
   2   9   6     1484.87     1545.06     36.48 o 
   3   9   6     1246.72     1325.14     35.90 o 
   4   9   6        5.60        4.51     12.87 o 
   5   9   6      485.42      507.40     28.12 o 
   6   9   6     1559.29     1595.91     44.10 o 
   7   9   6        0.94       22.48     23.40 o 
   8   9   6      378.77      371.45     39.77 o 
   9   9   6      115.08       77.77     29.98 o 
 -11  10   6        2.23      -47.11     34.74 o 
 -10  10   6       33.50       21.12     33.62 o 
  -9  10   6       75.61       68.14     34.00 o 
  -8  10   6       74.01       85.26     21.19 o 
  -7  10   6      872.09      836.93     34.16 o 
  -6  10   6       13.40        3.15     16.56 o 
  -5  10   6     1354.47     1390.86     45.97 o 
  -4  10   6    17598.78    17420.40    198.02 o 
  -3  10   6     5827.25     5861.05     81.80 o 
  -2  10   6     2430.71     2367.71     46.12 o 
  -1  10   6      379.19      388.37     24.12 o 
   0  10   6      413.25      425.79     27.72 o 
   1  10   6      785.95      867.80     28.58 o 
   2  10   6        1.19        5.79     10.79 o 
   3  10   6       33.57       30.48     14.41 o 
   4  10   6        5.78        6.54     14.83 o 
   5  10   6     1246.04     1221.29     38.05 o 
   6  10   6     3142.09     3208.73     63.45 o 
   7  10   6     3789.17     3898.51     95.57 o 
   8  10   6     1107.63     1232.99     58.40 o 
   9  10   6      310.66      294.24     49.21 o 
 -11  11   6      200.91      253.36     61.02 o 
 -10  11   6      263.45      341.79     66.86 o 
  -9  11   6        5.40      -14.81     26.98 o 
  -8  11   6       53.43       46.90     25.36 o 
  -7  11   6        3.01      -13.16     24.29 o 
  -6  11   6      342.30      340.45     28.44 o 
  -5  11   6       23.70       23.04     17.40 o 
  -4  11   6       72.64       74.68     18.04 o 
  -3  11   6        1.45      -23.27     17.84 o 
  -2  11   6      902.70      906.31     41.21 o 
  -1  11   6     1899.63     1851.90     56.31 o 
   0  11   6      837.37      785.52     66.39 o 
   1  11   6      349.02      372.02     32.57 o 
   2  11   6       37.57       22.61     20.10 o 
   3  11   6      198.68      236.88     28.66 o 
   4  11   6      666.25      681.12     43.04 o 
   5  11   6     1058.07     1113.06     50.60 o 
   6  11   6      133.33      131.42     31.93 o 
   7  11   6      164.28      186.68     56.66 o 
   8  11   6       42.50        2.51     71.76 o 
 -10  12   6       69.24      154.93     52.74 o 
  -9  12   6        3.99      -20.66     42.20 o 
  -8  12   6      117.65      130.75     63.47 o 
  -7  12   6      657.04      705.25     44.94 o 
  -6  12   6      239.15      259.66     32.27 o 
  -5  12   6      697.95      729.07     45.09 o 
  -4  12   6     3199.05     3141.14     79.76 o 
  -3  12   6     5040.23     4921.24    102.10 o 
  -2  12   6     2654.40     2566.24     69.48 o 
  -1  12   6      143.53      175.49     25.85 o 
   0  12   6     1338.36     1339.66     51.64 o 
   1  12   6     1845.52     1788.89     58.86 o 
   2  12   6        6.14        2.34     20.05 o 
   3  12   6     1773.85     1683.13     58.70 o 
   4  12   6      163.55      153.19     42.43 o 
   5  12   6      494.78      555.69     41.75 o 
   6  12   6      765.67      789.45     57.99 o 
   7  12   6     1989.77     2066.79    122.56 o 
   8  12   6     1037.86     1161.21     98.91 o 
  -9  13   6      759.27      818.42    135.99 o 
  -8  13   6      780.94      897.45     65.87 o 
  -7  13   6      392.55      398.63     40.12 o 
  -6  13   6      520.44      538.56     43.35 o 
  -5  13   6      204.43      175.62     30.61 o 
  -4  13   6       35.59       22.48     23.03 o 
  -3  13   6     1102.09     1116.93     49.71 o 
  -2  13   6      156.11      122.63     26.29 o 
  -1  13   6      493.05      478.75     38.12 o 
   0  13   6     1200.43     1174.49     50.84 o 
   1  13   6     1952.96     1800.54     61.11 o 
   2  13   6     2470.07     2380.17     71.06 o 
   3  13   6     1529.04     1570.61     60.99 o 
   4  13   6      885.70      892.19     49.13 o 
   5  13   6      261.76      247.60     33.69 o 
   6  13   6        4.23       40.25     55.73 o 
   7  13   6      119.38      281.38    103.22 o 
  -9  14   6       12.90      -28.94     46.53 o 
  -8  14   6      549.25      632.14     62.44 o 
  -7  14   6      857.90      877.61     52.92 o 
  -6  14   6      387.90      327.54     38.36 o 
  -5  14   6       11.23      -12.95     23.14 o 
  -4  14   6     1309.36     1250.46     71.33 o 
  -3  14   6      837.30      829.85     47.97 o 
  -2  14   6      144.30      112.56     27.19 o 
  -1  14   6      459.35      451.33     38.66 o 
   0  14   6     2284.66     2171.04     69.92 o 
   1  14   6      268.54      260.32     33.25 o 
   2  14   6        2.73       -9.17     23.75 o 
   3  14   6      906.78      951.29     52.75 o 
   4  14   6      531.45      582.36     45.52 o 
   5  14   6       46.47       12.40     26.21 o 
   6  14   6      111.58      162.38     49.09 o 
   7  14   6      808.60      897.12     98.08 o 
  -8  15   6     1831.93     2052.17     93.94 o 
  -7  15   6      723.36      788.31     54.85 o 
  -6  15   6      149.49      138.35     32.40 o 
  -5  15   6       13.48       10.25     35.05 o 
  -4  15   6       21.65       16.03     26.65 o 
  -3  15   6        4.76       26.28     34.24 o 
  -2  15   6       49.68       17.89     24.26 o 
  -1  15   6       62.49       28.57     24.52 o 
   0  15   6     1598.51     1567.92     62.28 o 
   1  15   6     2705.43     2642.36     79.44 o 
   2  15   6     3083.79     3165.35     88.73 o 
   3  15   6     1551.10     1597.19     65.23 o 
   4  15   6       79.64       34.96     28.81 o 
   5  15   6       88.12       90.26     37.46 o 
   6  15   6       91.03       58.58     36.95 o 
  -7  16   6      472.56      502.22     61.01 o 
  -6  16   6      735.79      779.46     54.61 o 
  -5  16   6      510.25      477.19     44.63 o 
  -4  16   6       46.17       62.48     28.79 o 
  -3  16   6        0.04        6.72     25.84 o 
  -2  16   6       99.71      127.69     30.52 o 
  -1  16   6      123.34      131.23     29.55 o 
   0  16   6      644.06      602.94     48.45 o 
   1  16   6      416.56      415.09     45.16 o 
   2  16   6        0.83      -42.32     35.42 o 
   3  16   6      181.45      197.23     38.90 o 
   4  16   6      771.02      822.17     54.84 o 
   5  16   6      999.21     1082.58     60.88 o 
  -5  17   6      390.04      444.36     46.74 o 
  -4  17   6       71.87       44.72     29.07 o 
  -3  17   6       58.65       46.33     30.10 o 
  -2  17   6      261.37      311.94     39.35 o 
  -1  17   6       10.75      -13.89     26.18 o 
   0  17   6       58.40       49.09     31.45 o 
   1  17   6      735.37      795.71     55.77 o 
   2  17   6     1276.67     1318.52     62.73 o 
   3  17   6      793.18      829.80     56.19 o 
  -3  18   6      384.98      372.47     49.39 o 
  -2  18   6      330.72      335.38     42.05 o 
  -1  18   6      349.43      331.12     42.62 o 
   0  18   6      191.24      269.80     39.94 o 
   1  18   6       16.72        9.68     27.58 o 
 -13   1   7     3505.87     3694.59    105.84 o 
 -12   1   7     3334.52     3240.34     94.32 o 
 -11   1   7      866.15      890.05     59.47 o 
 -10   1   7      176.66      192.97     31.21 o 
  -9   1   7      556.63      570.01     43.30 o 
  -8   1   7      195.98      201.21     19.48 o 
  -7   1   7       76.25      128.91     22.42 o 
  -6   1   7     4226.32     4054.03     64.92 o 
  -5   1   7      976.09      948.32     28.92 o 
  -4   1   7     4181.51     4080.48     61.75 o 
  -3   1   7    31386.55    30784.13    367.14 o 
  -2   1   7    17198.70    16773.76    147.85 o 
  -1   1   7     6234.13     5765.22     94.67 o 
   0   1   7      692.63      690.18     19.98 o 
   1   1   7     2118.93     2038.45     35.21 o 
   2   1   7     4499.98     4240.96     60.53 o 
   3   1   7      134.96       92.87     12.67 o 
   4   1   7      159.93      205.14     27.45 o 
   5   1   7      400.65      501.12     42.16 o 
   6   1   7      610.12      768.50     45.83 o 
   7   1   7     3050.53     3159.44     81.84 o 
   8   1   7     6867.86     6800.41    166.65 o 
   9   1   7     4022.28     4078.01    103.52 o 
  10   1   7      173.31      171.75     36.17 o 
  11   1   7      204.42      234.65     40.15 o 
 -13   2   7        3.01      -31.93     32.11 o 
 -12   2   7        7.81      -42.77     24.11 o 
 -11   2   7        1.43       15.97     24.17 o 
 -10   2   7       33.93       32.75     23.17 o 
  -9   2   7      303.07      345.82     34.34 o 
  -8   2   7     3813.77     3654.15     63.71 o 
  -7   2   7      660.38      709.18     28.43 o 
  -6   2   7     1041.03     1119.46     32.89 o 
  -5   2   7      705.86      736.14     36.62 o 
  -4   2   7      551.88      590.44     21.89 o 
  -3   2   7     3855.64     4127.48     64.77 o 
  -2   2   7       42.41       61.63     10.89 o 
  -1   2   7      149.97      157.73     11.48 o 
   0   2   7     1688.52     1856.10     31.96 o 
   1   2   7     2608.74     2576.16     41.77 o 
   2   2   7     5907.78     5513.52    130.55 o 
   3   2   7     4630.76     4352.17     65.88 o 
   4   2   7     4058.42     3884.99     61.85 o 
   5   2   7     1633.63     1618.85     38.31 o 
   6   2   7      120.20      133.49     24.09 o 
   7   2   7      167.74      171.36     29.76 o 
   8   2   7      174.62      222.96     31.79 o 
   9   2   7       91.80       97.04     29.40 o 
  10   2   7       69.44       22.20     29.40 o 
 -13   3   7      885.50      951.15     63.00 o 
 -12   3   7     2138.99     2032.31    109.66 o 
 -11   3   7      683.48      700.19     51.01 o 
 -10   3   7      477.84      482.92     40.43 o 
  -9   3   7      932.14      884.38     46.56 o 
  -8   3   7       29.33       27.48     15.08 o 
  -7   3   7      163.92      175.16     18.41 o 
  -6   3   7     1151.48     1198.51     33.80 o 
  -5   3   7        2.92        2.29      8.43 o 
  -4   3   7      840.43      788.91     25.81 o 
  -3   3   7     2287.60     2159.21     40.25 o 
  -2   3   7    13143.29    12833.75    140.13 o 
  -1   3   7     6186.44     6070.61     74.74 o 
   0   3   7     1092.42     1165.11     26.12 o 
   1   3   7     4489.16     4520.08     62.01 o 
   2   3   7     1751.57     1695.92     38.54 o 
   3   3   7       38.57       43.70     10.78 o 
   4   3   7      710.29      753.29     34.82 o 
   5   3   7       79.51      137.41     21.08 o 
   6   3   7      268.52      241.63     28.23 o 
   7   3   7     1595.67     1566.12     58.18 o 
   8   3   7     2129.50     2173.76     71.88 o 
   9   3   7     1715.06     1665.83     66.75 o 
  10   3   7       25.59       33.67     29.03 o 
 -13   4   7       45.06       55.72     40.65 o 
 -12   4   7        3.12       -5.46     26.50 o 
 -11   4   7      545.42      514.12     43.94 o 
 -10   4   7       25.88       44.65     24.27 o 
  -9   4   7     2553.00     2543.83     74.50 o 
  -8   4   7     6272.06     6169.99     90.54 o 
  -7   4   7     9873.62     9554.56    120.99 o 
  -6   4   7     3632.82     3611.76     61.74 o 
  -5   4   7        1.49       -0.24     10.71 o 
  -4   4   7       31.36       23.29     11.13 o 
  -3   4   7     3947.95     4213.40     62.50 o 
  -2   4   7     1410.07     1621.42     33.55 o 
  -1   4   7      235.99      301.49     25.25 o 
   0   4   7        6.16       19.28     23.03 o 
   1   4   7     3739.21     3644.28     68.16 o 
   2   4   7     6782.86     6260.53     81.48 o 
   3   4   7    17649.53    16890.58    181.63 o 
   4   4   7     7880.68     7380.30     96.65 o 
   5   4   7      642.71      701.22     51.78 o 
   6   4   7      443.44      452.15     34.99 o 
   7   4   7     1113.19     1189.99     51.58 o 
   8   4   7      476.40      478.35     41.46 o 
   9   4   7        9.72       29.37     29.63 o 
  10   4   7       53.85       37.26     29.65 o 
 -12   5   7        4.54      -47.77     24.19 o 
 -11   5   7        1.36       -1.14     23.80 o 
 -10   5   7      355.52      420.04     39.36 o 
  -9   5   7      207.58      194.43     36.65 o 
  -8   5   7        0.98        9.87     15.38 o 
  -7   5   7       33.12       21.04     14.74 o 
  -6   5   7       30.79       18.90     14.15 o 
  -5   5   7       74.01       85.33     14.77 o 
  -4   5   7      218.74      242.14     18.22 o 
  -3   5   7       24.25       48.54     12.59 o 
  -2   5   7     1963.05     2070.52     43.89 o 
  -1   5   7      294.72      291.04     16.37 o 
   0   5   7       62.81       41.93     17.47 o 
   1   5   7      790.79      799.33     30.62 o 
   2   5   7     1038.13     1074.62     28.90 o 
   3   5   7        2.00       23.52     12.53 o 
   4   5   7       24.62       44.86     14.71 o 
   5   5   7      206.10      249.08     24.29 o 
   6   5   7      158.24      151.45     25.29 o 
   7   5   7       41.12       32.48     22.90 o 
   8   5   7       34.51       49.09     26.48 o 
   9   5   7        3.45      -15.70     25.63 o 
  10   5   7        9.10       85.53     30.63 o 
 -12   6   7      235.17      296.83     39.44 o 
 -11   6   7      184.27      179.16     33.33 o 
 -10   6   7       24.28       35.67     24.44 o 
  -9   6   7      722.06      691.31     45.83 o 
  -8   6   7     8279.72     8126.66    110.88 o 
  -7   6   7    12705.28    12598.88    152.56 o 
  -6   6   7     5886.26     5663.37     84.32 o 
  -5   6   7       11.37       28.98     15.18 o 
  -4   6   7     2266.46     2286.85     46.00 o 
  -3   6   7     1705.55     1721.20     38.23 o 
  -2   6   7       48.81       78.41     14.15 o 
  -1   6   7      142.04      178.14     14.28 o 
   0   6   7        2.92       29.61     11.34 o 
   1   6   7     2348.78     2378.23     43.33 o 
   2   6   7     7779.30     7362.87     93.98 o 
   3   6   7    12511.11    11961.92    138.78 o 
   4   6   7     7196.88     6801.50     93.17 o 
   5   6   7      675.94      695.68     30.54 o 
   6   6   7     1882.43     1896.16     56.49 o 
   7   6   7     1343.73     1447.61     57.27 o 
   8   6   7      438.41      447.62     41.91 o 
   9   6   7        1.75       -5.62     23.90 o 
  10   6   7      171.10      218.02     45.41 o 
 -12   7   7     1436.48     1479.40     67.06 o 
 -11   7   7      552.38      530.80     47.07 o 
 -10   7   7       19.12       12.17     24.10 o 
  -9   7   7       13.33        3.46     22.63 o 
  -8   7   7       16.43       36.51     15.85 o 
  -7   7   7      251.74      208.26     21.60 o 
  -6   7   7        2.33       -4.98     13.62 o 
  -5   7   7      565.21      575.93     26.83 o 
  -4   7   7     1185.72     1223.15     34.53 o 
  -3   7   7      509.21      549.65     24.27 o 
  -2   7   7     3485.43     3458.73     57.87 o 
  -1   7   7     3274.62     3282.64     54.68 o 
   0   7   7      279.96      310.56     18.75 o 
   1   7   7        0.27       30.62      9.89 o 
   2   7   7       88.20       92.82     18.66 o 
   3   7   7        8.98       21.48     21.17 o 
   4   7   7       70.35       90.67     16.38 o 
   5   7   7     1235.35     1160.68     37.16 o 
   6   7   7      579.12      554.49     34.63 o 
   7   7   7     1689.76     1678.49     61.42 o 
   8   7   7      987.50     1038.00     54.32 o 
   9   7   7      505.96      468.01     45.71 o 
  10   7   7       87.03        6.66     31.45 o 
 -12   8   7      141.54      158.07     60.84 o 
 -11   8   7       99.08      113.77     30.86 o 
 -10   8   7       64.62       27.26     25.76 o 
  -9   8   7      123.96      148.44     29.06 o 
  -8   8   7     4285.89     4136.17     73.63 o 
  -7   8   7     4354.52     4259.48     72.81 o 
  -6   8   7     1885.27     1852.41     45.42 o 
  -5   8   7      148.86      180.27     22.06 o 
  -4   8   7     1696.70     1722.98     41.44 o 
  -3   8   7     1475.56     1431.83     36.88 o 
  -2   8   7      749.17      832.35     35.11 o 
  -1   8   7     1919.49     1918.09     41.43 o 
   0   8   7     1658.47     1677.13     45.76 o 
   1   8   7      509.21      589.55     34.92 o 
   2   8   7     3612.60     3591.24     59.34 o 
   3   8   7     4571.47     4557.77     71.11 o 
   4   8   7     2849.88     2779.60     54.92 o 
   5   8   7      117.05      126.92     19.07 o 
   6   8   7     1087.18     1068.22     41.36 o 
   7   8   7     1148.48     1152.97     53.27 o 
   8   8   7      106.24       98.50     29.78 o 
   9   8   7      148.46      143.76     33.48 o 
 -11   9   7      405.65      471.74     44.99 o 
 -10   9   7      211.32      182.56     32.86 o 
  -9   9   7        9.84        4.50     29.28 o 
  -8   9   7       57.49       42.71     17.78 o 
  -7   9   7        3.38        2.33     14.25 o 
  -6   9   7       26.90       24.24     14.71 o 
  -5   9   7      118.64      155.84     19.32 o 
  -4   9   7     1213.16     1243.70     36.25 o 
  -3   9   7    10682.52    10299.28    127.02 o 
  -2   9   7     8569.56     8477.80    109.23 o 
  -1   9   7     6904.67     6847.39     93.70 o 
   0   9   7      192.02      230.68     31.18 o 
   1   9   7      568.22      541.97     24.66 o 
   2   9   7     1241.73     1267.24     35.08 o 
   3   9   7      357.05      366.86     23.71 o 
   4   9   7      160.97      169.11     19.68 o 
   5   9   7      193.92      167.95     21.02 o 
   6   9   7      669.15      708.25     36.83 o 
   7   9   7     1677.04     1813.06     64.46 o 
   8   9   7     2209.44     2172.14     74.39 o 
   9   9   7     1068.97     1177.67     68.93 o 
 -11  10   7      645.68      670.29     64.09 o 
 -10  10   7      418.22      432.14     52.05 o 
  -9  10   7      119.78      126.96     38.79 o 
  -8  10   7      496.86      532.15     31.81 o 
  -7  10   7      230.67      217.90     22.00 o 
  -6  10   7      123.94      108.34     18.61 o 
  -5  10   7      417.92      425.17     26.32 o 
  -4  10   7      164.43      215.61     31.11 o 
  -3  10   7      481.13      521.72     33.40 o 
  -2  10   7      103.18      122.33     19.50 o 
  -1  10   7     2879.07     2962.07     56.35 o 
   0  10   7     2650.23     2635.81     63.34 o 
   1  10   7      396.01      431.23     34.96 o 
   2  10   7      103.56      154.35     24.21 o 
   3  10   7      716.68      688.25     29.26 o 
   4  10   7       59.81       68.56     17.09 o 
   5  10   7      283.57      285.58     24.36 o 
   6  10   7      525.19      508.14     34.20 o 
   7  10   7      171.69      135.89     28.82 o 
   8  10   7        4.55       39.58     38.91 o 
 -10  11   7        2.36      -29.65     37.66 o 
  -9  11   7      236.45      248.94     41.70 o 
  -8  11   7      176.62      197.94     31.39 o 
  -7  11   7       16.50       16.64     19.87 o 
  -6  11   7      185.82      218.20     25.89 o 
  -5  11   7      138.58      140.11     22.22 o 
  -4  11   7     1657.27     1679.51     54.55 o 
  -3  11   7     8891.37     8707.67    127.48 o 
  -2  11   7     6369.98     6210.97    114.97 o 
  -1  11   7     4434.86     4318.53     91.70 o 
   0  11   7      145.03      154.18     25.78 o 
   1  11   7      406.08      378.20     33.27 o 
   2  11   7     1987.33     1886.38     70.64 o 
   3  11   7      590.97      560.39     40.54 o 
   4  11   7       14.95       31.53     26.78 o 
   5  11   7       69.12       84.44     28.01 o 
   6  11   7       86.58       83.12     32.57 o 
   7  11   7     1190.25     1225.59     91.37 o 
   8  11   7     1897.73     2037.20    131.17 o 
 -10  12   7      382.27      732.88    117.28 o 
  -9  12   7      188.65      252.27     63.26 o 
  -8  12   7      551.11      611.85     57.11 o 
  -7  12   7      516.89      536.23     43.04 o 
  -6  12   7      997.82     1029.98     54.56 o 
  -5  12   7      189.87      191.01     29.33 o 
  -4  12   7      484.35      446.87     37.13 o 
  -3  12   7      132.17      113.32     25.73 o 
  -2  12   7       44.27       24.97     20.25 o 
  -1  12   7      563.35      539.44     39.59 o 
   0  12   7      981.26      908.92     46.31 o 
   1  12   7     1662.25     1569.58     56.65 o 
   2  12   7      709.23      760.15     44.28 o 
   3  12   7     1026.28     1064.21     50.61 o 
   4  12   7      333.34      302.09     34.13 o 
   5  12   7      441.25      432.79     45.39 o 
   6  12   7      137.85      169.46     38.23 o 
   7  12   7        1.98       13.84    112.09 o 
  -9  13   7      508.80      622.49     82.27 o 
  -8  13   7      876.87      874.66     65.43 o 
  -7  13   7        1.77       20.20     25.63 o 
  -6  13   7      919.75      989.94     51.26 o 
  -5  13   7      441.94      372.11     37.48 o 
  -4  13   7      323.06      293.18     34.61 o 
  -3  13   7     1404.29     1308.12     53.64 o 
  -2  13   7     2733.66     2757.83     76.81 o 
  -1  13   7     1143.10     1126.19     51.54 o 
   0  13   7       28.93       -5.94     23.09 o 
   1  13   7      396.57      454.78     39.48 o 
   2  13   7      835.47      818.30     48.16 o 
   3  13   7       67.60       85.24     27.13 o 
   4  13   7      871.36      884.58     51.38 o 
   5  13   7      161.42      215.31     33.88 o 
   6  13   7      154.84      184.88     39.49 o 
   7  13   7      286.20      288.83     61.15 o 
  -8  14   7     2270.92     2349.74     98.46 o 
  -7  14   7     1883.16     1925.62     72.12 o 
  -6  14   7      572.52      619.90     47.45 o 
  -5  14   7      369.13      379.89     40.09 o 
  -4  14   7      280.65      229.96     33.59 o 
  -3  14   7       18.69       11.32     25.06 o 
  -2  14   7      150.82      190.32     31.05 o 
  -1  14   7      108.11       68.77     25.76 o 
   0  14   7       22.39      -25.17     22.44 o 
   1  14   7     1007.17     1018.41     51.32 o 
   2  14   7     2566.77     2565.19     77.80 o 
   3  14   7     2651.82     2692.94     80.92 o 
   4  14   7      768.23      823.68     52.58 o 
   5  14   7       76.29       71.41     31.47 o 
   6  14   7        7.10       61.17     34.17 o 
  -7  15   7      100.75       52.58     30.88 o 
  -6  15   7      239.29      299.06     39.42 o 
  -5  15   7     1236.61     1214.11     58.68 o 
  -4  15   7      127.32      111.92     30.95 o 
  -3  15   7      287.29      311.63     37.57 o 
  -2  15   7      130.75      143.68     30.81 o 
  -1  15   7      186.19      204.03     39.69 o 
   0  15   7      134.24       93.14     28.77 o 
   1  15   7      989.00      957.72     53.46 o 
   2  15   7      348.45      385.25     41.09 o 
   3  15   7      143.73      255.60     43.12 o 
   4  15   7      558.19      594.77     54.39 o 
   5  15   7      715.78      733.60     54.12 o 
  -6  16   7      804.74      856.03     58.24 o 
  -5  16   7       69.22       87.43     32.80 o 
  -4  16   7      204.18      209.14     34.72 o 
  -3  16   7      273.07      250.95     43.67 o 
  -2  16   7        9.36       22.25     28.45 o 
  -1  16   7      250.37      215.70     35.58 o 
   0  16   7       15.78       46.25     28.61 o 
   1  16   7      332.55      302.32     37.74 o 
   2  16   7     1206.19     1187.90     60.54 o 
   3  16   7     2038.23     2175.22     78.56 o 
   4  16   7      769.80      805.54     57.53 o 
  -5  17   7      569.56      627.55     52.72 o 
  -4  17   7      328.71      384.40     43.73 o 
  -3  17   7      120.53      116.71     34.01 o 
  -2  17   7      166.63      190.57     36.68 o 
  -1  17   7       56.62      105.55     32.50 o 
   0  17   7      480.57      486.84     60.44 o 
   1  17   7      518.33      556.44     48.84 o 
   2  17   7      224.01      257.14     40.49 o 
 -13   0   8      315.97      353.50     62.34 o 
 -12   0   8     4166.73     4116.89    152.65 o 
 -11   0   8     5333.11     5287.70    170.14 o 
 -10   0   8     3028.04     2965.03    116.92 o 
  -9   0   8      160.39      230.53     75.63 o 
  -8   0   8       39.23       10.82     20.84 o 
  -7   0   8     1327.22     1383.39     54.08 o 
  -6   0   8      167.07      162.78     24.88 o 
  -5   0   8     2160.87     2308.15     64.70 o 
  -4   0   8      288.84      341.41     34.96 o 
  -3   0   8     5085.64     4925.84     94.31 o 
  -2   0   8    15143.04    15047.53    290.89 o 
  -1   0   8    24262.54    23671.57    420.32 o 
   0   0   8     4543.35     4127.38    154.88 o 
   1   0   8     3897.25     3741.90     75.18 o 
   2   0   8     1178.18     1082.53     38.91 o 
   3   0   8     6339.39     6311.99    119.87 o 
   4   0   8     2603.87     2342.16     66.41 o 
   5   0   8      481.39      573.62     79.94 o 
   6   0   8       46.88       81.89     34.65 o 
   7   0   8      220.33      221.55     42.30 o 
   8   0   8     1277.02     1259.65     79.70 o 
   9   0   8     4041.08     4281.82    197.43 o 
  10   0   8     1009.66      883.88     83.30 o 
 -13   1   8       77.49       82.23     33.25 o 
 -12   1   8        9.05        2.38     36.97 o 
 -11   1   8       24.29        9.16     27.08 o 
 -10   1   8       12.14       50.72     22.38 o 
  -9   1   8       28.68       34.02     22.05 o 
  -8   1   8      290.71      327.06     23.35 o 
  -7   1   8     2987.52     3020.35     57.01 o 
  -6   1   8     2429.13     2526.35     50.08 o 
  -5   1   8      509.29      546.19     32.56 o 
  -4   1   8       32.83       60.66     13.93 o 
  -3   1   8      775.77      881.90     30.85 o 
  -2   1   8       47.66       39.70     15.17 o 
  -1   1   8      336.37      402.96     26.33 o 
   0   1   8       82.22      103.98     14.84 o 
   1   1   8       38.84       26.01     11.50 o 
   2   1   8      775.59      821.69     37.69 o 
   3   1   8     1156.50     1101.62     31.96 o 
   4   1   8     1468.94     1425.55     36.24 o 
   5   1   8      639.28      706.61     53.48 o 
   6   1   8        1.63       -3.46     17.90 o 
   7   1   8       72.38       64.07     24.23 o 
   8   1   8       64.51       49.07     26.78 o 
   9   1   8       62.86       62.09     31.76 o 
  10   1   8       44.24       99.90     34.54 o 
 -13   2   8      274.50      307.72     53.21 o 
 -12   2   8     2001.95     1988.48     75.21 o 
 -11   2   8     2937.97     2812.88     85.60 o 
 -10   2   8     1410.06     1357.76     57.69 o 
  -9   2   8       41.69       14.95     21.32 o 
  -8   2   8      351.53      351.83     24.46 o 
  -7   2   8      963.85      930.79     35.61 o 
  -6   2   8       54.73       28.67     12.75 o 
  -5   2   8       91.44      106.99     18.13 o 
  -4   2   8     1550.10     1686.74     36.45 o 
  -3   2   8     1031.71     1048.35     27.15 o 
  -2   2   8    11416.86    11157.10    113.29 o 
  -1   2   8    14730.38    13964.60    185.65 o 
   0   2   8    12911.45    13022.05    140.29 o 
   1   2   8     1673.55     1677.76     45.17 o 
   2   2   8     3310.22     3264.99     52.77 o 
   3   2   8     1654.83     1549.60     44.68 o 
   4   2   8     1073.80     1014.21     31.04 o 
   5   2   8        0.69        4.08     15.26 o 
   6   2   8      111.39      130.46     24.70 o 
   7   2   8        3.59      -15.55     20.79 o 
   8   2   8     1116.66     1206.49     56.45 o 
   9   2   8     2265.07     2268.69     78.61 o 
  10   2   8     2394.59     2557.30     87.57 o 
 -13   3   8       94.45       28.42     29.30 o 
 -12   3   8       19.40       -2.90     27.89 o 
 -11   3   8      147.58      153.86     31.86 o 
 -10   3   8       70.29       68.35     28.38 o 
  -9   3   8       58.01       13.59     21.33 o 
  -8   3   8     1069.98     1063.38     36.10 o 
  -7   3   8    11359.55    11055.09    137.00 o 
  -6   3   8    12473.81    12150.41    145.20 o 
  -5   3   8     8258.77     8200.50    105.96 o 
  -4   3   8     1289.41     1261.09     33.09 o 
  -3   3   8       21.94       66.47     19.59 o 
  -2   3   8     1129.43     1084.89     27.60 o 
  -1   3   8      431.46      455.09     19.40 o 
   0   3   8      599.38      710.16     22.50 o 
   1   3   8      184.97      178.74     13.69 o 
   2   3   8     1405.77     1440.91     34.62 o 
   3   3   8     4790.67     4692.53     69.90 o 
   4   3   8    10088.99     9728.40    120.52 o 
   5   3   8     3839.48     3851.91     65.12 o 
   6   3   8      585.51      589.26     38.97 o 
   7   3   8      385.97      361.50     35.76 o 
   8   3   8     1222.52     1162.08     55.34 o 
   9   3   8      254.01      250.67     37.35 o 
  10   3   8        3.31      -37.24     32.26 o 
 -13   4   8      202.94      210.85     37.84 o 
 -12   4   8      576.58      550.30     48.22 o 
 -11   4   8      356.46      377.77     40.35 o 
 -10   4   8      195.33      128.66     29.78 o 
  -9   4   8      328.86      330.79     34.95 o 
  -8   4   8      949.64      951.92     35.51 o 
  -7   4   8      338.84      315.79     23.78 o 
  -6   4   8       55.64       49.08     11.85 o 
  -5   4   8     2244.47     2215.07     46.92 o 
  -4   4   8      180.82      188.70     19.21 o 
  -3   4   8       22.39       44.41     10.65 o 
  -2   4   8     3026.05     2907.70     48.35 o 
  -1   4   8     3911.11     3768.72     55.85 o 
   0   4   8     2198.94     2144.32     39.34 o 
   1   4   8      139.28      167.19     13.99 o 
   2   4   8     2484.38     2468.17     45.98 o 
   3   4   8       20.29       14.19     11.06 o 
   4   4   8       81.07       88.91     14.66 o 
   5   4   8        5.09       40.61     14.67 o 
   6   4   8       65.07       90.45     18.98 o 
   7   4   8        0.61       17.53     22.22 o 
   8   4   8       35.09       64.13     26.55 o 
   9   4   8      769.84      853.40     53.96 o 
  10   4   8      518.57      632.04     52.24 o 
 -12   5   8       53.99       39.18     45.44 o 
 -11   5   8       73.02       86.45     30.16 o 
 -10   5   8      268.13      265.44     34.14 o 
  -9   5   8       22.67       34.01     23.50 o 
  -8   5   8     4045.85     4010.10     71.71 o 
  -7   5   8    10837.25    10492.72    148.20 o 
  -6   5   8    13608.61    13073.65    190.74 o 
  -5   5   8     7656.75     7524.73    111.03 o 
  -4   5   8      819.15      873.26     29.23 o 
  -3   5   8     2488.61     2501.86     47.51 o 
  -2   5   8     2927.70     2942.42     50.52 o 
  -1   5   8       49.10      102.95     11.80 o 
   0   5   8      724.54      740.53     29.72 o 
   1   5   8      182.22      159.96     16.49 o 
   2   5   8      895.01      877.72     28.19 o 
   3   5   8     8360.28     8014.94    103.72 o 
   4   5   8     5982.61     5932.78     85.87 o 
   5   5   8     7379.98     7300.25    101.91 o 
   6   5   8      371.96      364.82     28.15 o 
   7   5   8      226.20      210.87     30.20 o 
   8   5   8      492.25      465.61     42.30 o 
   9   5   8      304.51      317.00     39.53 o 
  10   5   8      103.99      111.80     40.73 o 
 -12   6   8      109.26       74.91     32.52 o 
 -11   6   8       54.30       85.24     28.41 o 
 -10   6   8       18.60      -16.87     25.24 o 
  -9   6   8      343.05      320.58     34.83 o 
  -8   6   8       94.87       89.57     23.17 o 
  -7   6   8      688.01      682.94     32.07 o 
  -6   6   8       16.80       17.16     15.12 o 
  -5   6   8      773.52      759.79     36.24 o 
  -4   6   8      210.14      177.92     19.97 o 
  -3   6   8      459.47      468.86     23.38 o 
  -2   6   8     1182.81     1292.55     44.45 o 
  -1   6   8      743.06      766.82     25.71 o 
   0   6   8      381.17      418.89     20.68 o 
   1   6   8      152.23      188.80     16.23 o 
   2   6   8        5.74       15.55     11.58 o 
   3   6   8      792.64      830.39     29.68 o 
   4   6   8       26.75        8.28     13.71 o 
   5   6   8     1439.98     1422.30     40.70 o 
   6   6   8      502.94      510.77     32.05 o 
   7   6   8      375.99      381.04     37.28 o 
   8   6   8      110.60       64.45     26.61 o 
   9   6   8       23.41       24.91     28.67 o 
 -12   7   8      141.28      134.97     36.43 o 
 -11   7   8        1.92      -41.86     29.77 o 
 -10   7   8      570.09      645.75     47.32 o 
  -9   7   8      126.30      143.31     28.46 o 
  -8   7   8      126.52      142.83     20.52 o 
  -7   7   8     4996.93     4831.52     80.68 o 
  -6   7   8     5759.38     5674.83     94.86 o 
  -5   7   8     3710.57     3508.31     63.57 o 
  -4   7   8      127.75      147.73     18.05 o 
  -3   7   8     1499.93     1523.76     38.19 o 
  -2   7   8     3035.98     2994.64     54.77 o 
  -1   7   8      191.46      233.04     18.42 o 
   0   7   8      723.68      751.11     26.45 o 
   1   7   8      622.52      632.66     28.79 o 
   2   7   8       53.51       78.11     14.41 o 
   3   7   8     1564.03     1602.59     40.76 o 
   4   7   8    10139.31     9712.52    153.05 o 
   5   7   8     6198.41     5908.48    102.01 o 
   6   7   8      472.13      477.28     32.24 o 
   7   7   8      726.10      772.94     48.17 o 
   8   7   8      981.29      978.34     54.22 o 
   9   7   8      155.30       93.34     37.77 o 
 -12   8   8      432.74      499.21     56.97 o 
 -11   8   8     1457.98     1515.17     65.99 o 
 -10   8   8      788.24      734.24     51.38 o 
  -9   8   8      383.59      369.23     37.29 o 
  -8   8   8        7.79        4.66     16.70 o 
  -7   8   8      427.35      372.31     27.40 o 
  -6   8   8        0.92        7.50     15.98 o 
  -5   8   8       52.03       38.90     15.76 o 
  -4   8   8       92.65      149.26     17.91 o 
  -3   8   8     1950.52     1974.23     45.00 o 
  -2   8   8     2032.77     2032.64     45.53 o 
  -1   8   8     7674.17     7597.99    100.84 o 
   0   8   8     5046.88     4945.10     74.18 o 
   1   8   8      973.92      990.35     31.35 o 
   2   8   8       44.85       46.70     14.77 o 
   3   8   8      787.06      736.55     27.30 o 
   4   8   8      132.28      161.42     19.40 o 
   5   8   8       18.80       30.98     16.44 o 
   6   8   8      409.08      387.10     31.14 o 
   7   8   8       10.55       29.49     24.44 o 
   8   8   8     1069.51     1101.50     57.69 o 
   9   8   8     1245.82     1298.03     62.89 o 
 -11   9   8        9.51       37.66     28.99 o 
 -10   9   8      800.62      830.63     53.40 o 
  -9   9   8      886.33      902.70     51.53 o 
  -8   9   8       21.61       35.72     18.40 o 
  -7   9   8      361.86      366.78     26.97 o 
  -6   9   8      943.85      934.91     36.20 o 
  -5   9   8       91.01       88.63     17.05 o 
  -4   9   8      477.08      521.99     27.54 o 
  -3   9   8      462.60      506.01     41.19 o 
  -2   9   8     2628.33     2669.96     53.93 o 
  -1   9   8        0.13       19.40     14.08 o 
   0   9   8      884.98      904.51     32.02 o 
   1   9   8      568.13      594.74     27.68 o 
   2   9   8       14.06        3.71     13.32 o 
   3   9   8      378.15      393.82     33.09 o 
   4   9   8     1409.81     1410.21     41.39 o 
   5   9   8     1009.42     1005.76     39.09 o 
   6   9   8       40.26       23.58     20.05 o 
   7   9   8      248.03      268.74     34.22 o 
   8   9   8      436.42      496.52     44.83 o 
 -11  10   8     1966.48     2218.06     96.50 o 
 -10  10   8     1085.47     1000.35     68.47 o 
  -9  10   8        2.52       29.29     32.15 o 
  -8  10   8      389.34      377.55     32.68 o 
  -7  10   8      604.94      549.24     31.92 o 
  -6  10   8        1.06       13.66     15.85 o 
  -5  10   8      236.50      281.75     30.41 o 
  -4  10   8        3.59        7.89     17.08 o 
  -3  10   8     4130.85     4071.50     70.73 o 
  -2  10   8     5331.01     5272.20     81.99 o 
  -1  10   8     7159.77     6982.32     98.93 o 
   0  10   8     3835.73     3885.09     66.99 o 
   1  10   8     1088.68     1086.07     35.04 o 
   2  10   8      276.92      326.21     24.40 o 
   3  10   8      844.34      813.19     32.26 o 
   4  10   8      128.64      159.03     23.59 o 
   5  10   8      236.75      246.92     24.46 o 
   6  10   8       19.28       12.49     23.67 o 
   7  10   8      279.28      303.72     36.45 o 
   8  10   8      898.95      977.40     66.82 o 
 -10  11   8      117.57       82.09     51.86 o 
  -9  11   8      843.24      864.57     65.89 o 
  -8  11   8      576.91      618.66     39.33 o 
  -7  11   8      149.67      197.41     26.30 o 
  -6  11   8      131.48      105.15     23.25 o 
  -5  11   8      168.47      166.75     24.46 o 
  -4  11   8       62.57       48.98     17.60 o 
  -3  11   8     2212.56     2175.22     57.30 o 
  -2  11   8      518.37      571.66     35.09 o 
  -1  11   8      318.56      295.72     30.74 o 
   0  11   8      297.14      315.26     32.52 o 
   1  11   8     1282.26     1163.95     49.14 o 
   2  11   8      543.10      567.88     40.73 o 
   3  11   8       59.45       74.13     24.14 o 
   4  11   8      313.85      361.50     40.74 o 
   5  11   8        3.45       33.00     24.78 o 
   6  11   8       23.04       56.26     30.59 o 
   7  11   8      185.36      143.82     51.24 o 
 -10  12   8      189.37      130.95     58.14 o 
  -9  12   8        2.47       27.04     46.93 o 
  -8  12   8      404.78      400.57     50.08 o 
  -7  12   8      348.67      428.87     40.50 o 
  -6  12   8        6.97       -3.48     23.38 o 
  -5  12   8      225.66      275.31     32.90 o 
  -4  12   8     1267.35     1165.49     52.77 o 
  -3  12   8      442.87      390.97     41.23 o 
  -2  12   8     3830.72     3733.38     89.72 o 
  -1  12   8     6100.32     5849.39    115.64 o 
   0  12   8     4045.39     3838.26     91.12 o 
   1  12   8      154.12      138.45     28.35 o 
   2  12   8      899.97      892.01     47.93 o 
   3  12   8     1209.23     1142.58     52.69 o 
   4  12   8       56.58       52.48     26.38 o 
   5  12   8       80.61       42.68     27.26 o 
   6  12   8      132.96      147.72     38.40 o 
   7  12   8       51.71       97.07     55.88 o 
  -9  13   8      341.75      353.48     70.55 o 
  -8  13   8      320.87      288.08     79.77 o 
  -7  13   8      926.09      966.01     55.43 o 
  -6  13   8      494.08      516.26     43.54 o 
  -5  13   8     1730.58     1705.77     64.18 o 
  -4  13   8      896.62      858.40     47.70 o 
  -3  13   8       66.37       64.42     26.06 o 
  -2  13   8        7.15       37.36     24.39 o 
  -1  13   8      158.10      195.18     30.98 o 
   0  13   8       64.41       44.50     34.43 o 
   1  13   8      191.27      186.79     29.79 o 
   2  13   8     1383.70     1299.93     56.01 o 
   3  13   8     1088.96     1036.41     54.16 o 
   4  13   8      802.93      858.57     51.85 o 
   5  13   8      720.74      729.59     51.55 o 
   6  13   8      572.75      555.31     53.75 o 
  -8  14   8      497.96      571.93     58.87 o 
  -7  14   8      132.90       98.45     36.69 o 
  -6  14   8       73.16       56.18     28.00 o 
  -5  14   8      963.24      901.89     54.65 o 
  -4  14   8      760.12      755.81     50.51 o 
  -3  14   8       16.04       33.85     23.50 o 
  -2  14   8      681.86      735.84     48.07 o 
  -1  14   8     1810.05     1841.56     66.79 o 
   0  14   8      471.51      434.58     39.73 o 
   1  14   8       47.95        7.00     34.96 o 
   2  14   8      869.86      977.19     53.84 o 
   3  14   8      929.55      872.16     53.34 o 
   4  14   8        9.90      -48.14     25.56 o 
   5  14   8       71.00      101.25     31.67 o 
  -7  15   8     1435.80     1585.41     69.91 o 
  -6  15   8     1590.10     1537.01     67.81 o 
  -5  15   8      751.57      865.43     56.44 o 
  -4  15   8      154.77      155.98     33.42 o 
  -3  15   8      142.55      175.25     33.32 o 
  -2  15   8      261.30      273.67     35.67 o 
  -1  15   8      119.11      130.52     30.90 o 
   0  15   8      111.46      152.64     46.14 o 
   1  15   8      144.93      159.23     32.79 o 
   2  15   8      395.43      411.74     43.41 o 
   3  15   8     1585.49     1699.15     68.73 o 
   4  15   8      879.87      951.10     56.23 o 
  -6  16   8        4.84       -2.77     40.63 o 
  -5  16   8      371.03      436.82     57.82 o 
  -4  16   8     1221.75     1220.86     85.62 o 
  -3  16   8      284.48      281.15     39.50 o 
  -2  16   8      222.51      226.50     37.85 o 
  -1  16   8       50.29      118.16     30.17 o 
   0  16   8        2.12       33.76     30.14 o 
   1  16   8      349.90      372.03     42.46 o 
   2  16   8      388.36      405.61     43.45 o 
   3  16   8      803.56      837.08     56.98 o 
  -4  17   8       33.52        0.28     38.79 o 
  -3  17   8       92.93       47.16     31.61 o 
  -2  17   8      433.70      397.94     45.74 o 
  -1  17   8      219.08      251.02     40.20 o 
   0  17   8       14.12       26.81     53.49 o 
   1  17   8        3.08      -17.62     28.26 o 
 -13   1   9        2.56      -11.20     30.83 o 
 -12   1   9      294.80      260.95     37.98 o 
 -11   1   9     3422.92     3289.35     93.05 o 
 -10   1   9     5919.64     5645.01    120.99 o 
  -9   1   9     2852.09     2758.54     77.54 o 
  -8   1   9      221.56      210.17     21.95 o 
  -7   1   9     1177.45     1184.17     36.70 o 
  -6   1   9     6798.65     6785.14     94.78 o 
  -5   1   9        8.93       26.15     11.64 o 
  -4   1   9      539.40      570.91     33.01 o 
  -3   1   9       57.83       58.94     18.59 o 
  -2   1   9     2793.30     2911.79     69.41 o 
  -1   1   9    10468.42    10120.49    152.31 o 
   0   1   9    20425.29    19483.17    255.27 o 
   1   1   9    15878.55    14759.85    159.31 o 
   2   1   9     4201.13     3939.45     59.99 o 
   3   1   9      789.96      821.84     27.87 o 
   4   1   9     2500.51     2459.94     49.56 o 
   5   1   9      331.09      385.70     23.89 o 
   6   1   9      373.82      310.85     32.27 o 
   7   1   9       59.27       65.43     28.18 o 
   8   1   9        3.52       -9.65     24.28 o 
   9   1   9     1147.38     1230.64     61.07 o 
  10   1   9     2530.86     2893.15     93.16 o 
 -13   2   9        0.76      -38.95     29.17 o 
 -12   2   9       90.27       47.81     37.22 o 
 -11   2   9       12.80      -36.09     23.95 o 
 -10   2   9        6.52      -28.64     23.29 o 
  -9   2   9        4.43        5.97     22.91 o 
  -8   2   9       51.05       27.95     16.13 o 
  -7   2   9       32.15       59.12     15.01 o 
  -6   2   9     1572.39     1665.70     43.96 o 
  -5   2   9     7601.03     7629.66    101.10 o 
  -4   2   9     2841.92     2813.89     60.85 o 
  -3   2   9      552.52      709.45     44.26 o 
  -2   2   9      564.74      639.19     26.34 o 
  -1   2   9      512.95      538.08     30.80 o 
   0   2   9        5.88       -9.20      8.58 o 
   1   2   9       46.05       66.25     10.43 o 
   2   2   9      558.22      551.68     22.80 o 
   3   2   9      595.65      572.88     25.19 o 
   4   2   9      738.88      761.27     29.42 o 
   5   2   9     1867.89     1919.83     45.66 o 
   6   2   9     2556.35     2564.52     70.80 o 
   7   2   9      765.96      844.68     47.53 o 
   8   2   9       22.54       20.11     25.19 o 
   9   2   9      300.35      344.00     41.78 o 
  10   2   9      126.42      138.27     36.66 o 
 -13   3   9      398.33      403.44     45.82 o 
 -12   3   9      192.28      175.67     35.43 o 
 -11   3   9     1847.22     1837.19     70.29 o 
 -10   3   9     1727.36     1710.73     64.32 o 
  -9   3   9     1153.74     1168.42     53.58 o 
  -8   3   9       36.16       32.21     16.56 o 
  -7   3   9      478.63      552.08     46.62 o 
  -6   3   9      117.72      132.57     16.72 o 
  -5   3   9      192.53      246.72     24.57 o 
  -4   3   9       22.05        3.79     15.89 o 
  -3   3   9     1070.83     1118.34     40.52 o 
  -2   3   9      234.64      199.07     17.10 o 
  -1   3   9     7506.71     7374.83     90.29 o 
   0   3   9     6609.39     6435.49    109.04 o 
   1   3   9    10674.73    10718.35    124.42 o 
   2   3   9        5.11        3.58     10.90 o 
   3   3   9     1240.50     1217.76     34.45 o 
   4   3   9      582.80      580.18     28.19 o 
   5   3   9      582.67      586.61     28.81 o 
   6   3   9      148.92      159.12     26.45 o 
   7   3   9      149.55      113.44     27.26 o 
   8   3   9       26.93       52.85     26.51 o 
   9   3   9       29.68       -0.14     27.91 o 
 -12   4   9      261.12      221.99     39.51 o 
 -11   4   9       54.86       71.22     29.33 o 
 -10   4   9       13.95        5.64     22.35 o 
  -9   4   9      173.59      166.69     28.88 o 
  -8   4   9        0.13       -7.18     15.40 o 
  -7   4   9     1756.90     1735.36     45.25 o 
  -6   4   9     5245.69     5143.50     81.35 o 
  -5   4   9     8576.62     8326.50    109.55 o 
  -4   4   9     7108.71     7152.67     96.73 o 
  -3   4   9     2110.87     2305.59     70.94 o 
  -2   4   9     1332.42     1416.20     34.86 o 
  -1   4   9     2308.34     2418.88     43.11 o 
   0   4   9      564.32      639.06     32.77 o 
   1   4   9      182.50      186.10     17.60 o 
   2   4   9        1.49        1.55     11.29 o 
   3   4   9      231.60      258.25     20.23 o 
   4   4   9     4008.98     3930.88     66.97 o 
   5   4   9     5936.32     5817.89     88.47 o 
   6   4   9     5646.52     5615.96    112.18 o 
   7   4   9      899.51      850.93     46.72 o 
   8   4   9        0.91       14.94     25.48 o 
   9   4   9      377.38      357.67     40.63 o 
 -12   5   9       10.39      -12.20     24.67 o 
 -11   5   9        1.90        5.71     26.62 o 
 -10   5   9      185.06      165.64     30.90 o 
  -9   5   9        8.61       10.09     25.84 o 
  -8   5   9       59.32       50.75     17.40 o 
  -7   5   9      211.48      205.11     22.33 o 
  -6   5   9      496.68      565.81     28.16 o 
  -5   5   9        9.75       35.76     13.91 o 
  -4   5   9     1059.48     1070.16     33.20 o 
  -3   5   9      842.06      834.46     28.45 o 
  -2   5   9      398.47      491.70     26.12 o 
  -1   5   9       78.53      104.76     13.94 o 
   0   5   9       11.83       32.88     12.86 o 
   1   5   9      202.28      242.21     25.27 o 
   2   5   9      179.97      190.75     19.42 o 
   3   5   9       80.99       95.20     16.62 o 
   4   5   9      469.16      476.72     27.30 o 
   5   5   9      272.06      260.92     23.83 o 
   6   5   9        1.28       -1.41     20.92 o 
   7   5   9       32.47       46.82     24.07 o 
   8   5   9      464.55      474.23     42.13 o 
   9   5   9       16.22        1.63     35.50 o 
 -12   6   9      317.29      403.21     72.21 o 
 -11   6   9      191.49      153.68     33.11 o 
 -10   6   9        2.11      -13.96     22.22 o 
  -9   6   9      498.14      449.51     40.20 o 
  -8   6   9      363.48      347.22     26.88 o 
  -7   6   9     1792.89     1659.93     45.63 o 
  -6   6   9     8615.78     8490.31    115.90 o 
  -5   6   9     9599.40     9580.78    124.50 o 
  -4   6   9     6188.99     6170.59     89.76 o 
  -3   6   9     1099.15     1127.45     39.64 o 
  -2   6   9     1371.98     1406.97     35.85 o 
  -1   6   9     2278.35     2334.84     46.02 o 
   0   6   9     2181.74     2194.26     44.26 o 
   1   6   9       99.60       86.29     16.14 o 
   2   6   9      457.33      454.76     27.79 o 
   3   6   9       87.86      124.07     22.46 o 
   4   6   9     3408.19     3354.25     62.58 o 
   5   6   9     7865.70     7590.89    107.40 o 
   6   6   9     5600.21     5503.45    116.87 o 
   7   6   9      186.37      218.24     32.39 o 
   8   6   9       99.30       33.29     26.54 o 
   9   6   9      373.93      389.60     44.32 o 
 -12   7   9      120.34      165.22     49.52 o 
 -11   7   9      552.49      487.08     46.38 o 
 -10   7   9      545.43      547.37     50.99 o 
  -9   7   9      485.52      472.41     40.82 o 
  -8   7   9       94.36      102.66     20.14 o 
  -7   7   9       70.08       66.33     18.74 o 
  -6   7   9        2.05       -6.79     15.01 o 
  -5   7   9      235.90      298.55     23.22 o 
  -4   7   9      349.35      335.15     24.27 o 
  -3   7   9      722.88      787.61     44.29 o 
  -2   7   9     1728.06     1800.96     42.85 o 
  -1   7   9     4481.63     4447.42     69.99 o 
   0   7   9     6471.51     6337.75     87.99 o 
   1   7   9     3667.53     3552.87     60.73 o 
   2   7   9      275.45      271.13     23.42 o 
   3   7   9       56.97       68.09     15.47 o 
   4   7   9        3.75       -1.52     13.64 o 
   5   7   9        4.51       14.06     16.63 o 
   6   7   9      391.63      381.17     36.38 o 
   7   7   9       52.90       49.75     26.69 o 
   8   7   9       69.40       89.99     30.02 o 
   9   7   9      182.28      186.95     44.53 o 
 -11   8   9      365.42      431.97     43.95 o 
 -10   8   9        7.35       16.36     26.62 o 
  -9   8   9      628.02      682.68     47.53 o 
  -8   8   9     1154.37     1106.15     51.91 o 
  -7   8   9       89.54      106.86     20.94 o 
  -6   8   9     4413.47     4144.28     74.71 o 
  -5   8   9     8848.73     8744.16    118.90 o 
  -4   8   9     1748.21     1705.31     44.22 o 
  -3   8   9      155.52      182.21     26.48 o 
  -2   8   9      607.93      601.90     27.69 o 
  -1   8   9     3040.85     3124.97     58.00 o 
   0   8   9      422.66      528.79     40.43 o 
   1   8   9      339.04      412.53     33.76 o 
   2   8   9      193.06      205.37     20.19 o 
   3   8   9       16.65       16.66     16.81 o 
   4   8   9     1083.48     1069.43     37.83 o 
   5   8   9     3159.85     2978.37     61.90 o 
   6   8   9     1835.32     1811.28     63.03 o 
   7   8   9      116.70      136.33     29.64 o 
   8   8   9      430.44      543.32     46.96 o 
 -11   9   9     1748.02     1880.99     74.38 o 
 -10   9   9     1773.90     1728.26     71.32 o 
  -9   9   9     1533.91     1589.06     63.36 o 
  -8   9   9      411.77      446.19     31.09 o 
  -7   9   9        9.38      -21.83     22.89 o 
  -6   9   9     1338.92     1352.56     46.62 o 
  -5   9   9      354.12      387.55     27.21 o 
  -4   9   9      121.39      125.44     19.23 o 
  -3   9   9        8.29       12.28     18.13 o 
  -2   9   9     3107.88     3231.93     61.51 o 
  -1   9   9     5518.52     5530.71     84.73 o 
   0   9   9     8960.33     8893.21    116.40 o 
   1   9   9     1965.88     1956.84     46.21 o 
   2   9   9     1522.76     1415.57     40.60 o 
   3   9   9       23.41       17.99     15.52 o 
   4   9   9      551.91      601.73     31.85 o 
   5   9   9      434.41      472.69     34.62 o 
   6   9   9      114.10      102.04     23.61 o 
   7   9   9        0.24        2.20     24.70 o 
   8   9   9       22.31       48.53     29.45 o 
 -11  10   9       98.15       88.97     39.12 o 
 -10  10   9        0.48      -19.62     31.65 o 
  -9  10   9      357.26      354.94     47.22 o 
  -8  10   9      590.57      590.08     39.63 o 
  -7  10   9      107.10      134.56     21.88 o 
  -6  10   9      142.66      163.57     22.41 o 
  -5  10   9      178.20      182.22     21.98 o 
  -4  10   9      288.61      318.53     25.21 o 
  -3  10   9       20.38       71.89     28.78 o 
  -2  10   9     1693.12     1726.45     54.30 o 
  -1  10   9     1199.40     1248.64     43.16 o 
   0  10   9       13.80       13.26     16.91 o 
   1  10   9     1293.18     1285.26     39.10 o 
   2  10   9     1295.66     1267.21     39.18 o 
   3  10   9      163.81      184.00     21.54 o 
   4  10   9       12.26       45.87     22.46 o 
   5  10   9       49.76       58.87     27.89 o 
   6  10   9      143.55      165.64     26.00 o 
   7  10   9       12.77       -7.19     28.22 o 
 -10  11   9     2065.68     2181.37    122.53 o 
  -9  11   9     1207.23     1201.58     73.02 o 
  -8  11   9      134.14      141.94     27.65 o 
  -7  11   9       54.56       39.51     22.78 o 
  -6  11   9      310.87      332.63     31.58 o 
  -5  11   9       87.60       92.80     22.94 o 
  -4  11   9       58.81       62.76     21.53 o 
  -3  11   9      625.39      688.70     38.64 o 
  -2  11   9      691.82      675.35     37.43 o 
  -1  11   9     2190.15     2290.32     60.35 o 
   0  11   9     4139.98     4063.14     92.84 o 
   1  11   9     3613.54     3557.34     94.73 o 
   2  11   9      931.67      938.87     47.97 o 
   3  11   9      466.65      470.08     39.80 o 
   4  11   9     1302.11     1289.07     55.95 o 
   5  11   9      382.60      414.53     39.74 o 
   6  11   9        0.13       23.08     27.88 o 
   7  11   9       42.24      152.99     47.19 o 
  -9  12   9       59.26       72.47     95.58 o 
  -8  12   9      181.10      208.27     34.61 o 
  -7  12   9      548.37      550.63     65.30 o 
  -6  12   9     1085.95     1112.37     55.15 o 
  -5  12   9     1284.87     1247.29     56.10 o 
  -4  12   9      203.02      231.19     31.72 o 
  -3  12   9      780.47      716.42     40.63 o 
  -2  12   9      690.30      672.12     44.77 o 
  -1  12   9       15.95       -3.44     20.86 o 
   0  12   9      408.60      397.16     36.47 o 
   1  12   9      526.54      514.97     41.37 o 
   2  12   9     1136.52     1109.35     53.59 o 
   3  12   9      903.63      892.25     50.57 o 
   4  12   9     1159.57     1145.96     57.17 o 
   5  12   9      442.26      461.94     44.13 o 
   6  12   9       66.93      139.54     50.74 o 
  -9  13   9      400.84      491.95     99.83 o 
  -8  13   9        4.35      -53.27     36.37 o 
  -7  13   9      421.30      443.76     46.58 o 
  -6  13   9       14.77       -6.63     22.86 o 
  -5  13   9        1.19        0.76     24.53 o 
  -4  13   9      839.26      827.98     51.41 o 
  -3  13   9      410.28      375.84     38.17 o 
  -2  13   9      138.68      109.31     27.93 o 
  -1  13   9      165.24      203.04     37.74 o 
   0  13   9     1983.36     2024.50     68.11 o 
   1  13   9     2019.21     1965.33     68.90 o 
   2  13   9       46.79       43.69     26.02 o 
   3  13   9      978.42      995.03     54.59 o 
   4  13   9     1352.58     1293.76     64.25 o 
   5  13   9       44.10       78.73     30.39 o 
   6  13   9        3.19       70.27    106.49 o 
  -8  14   9       44.39       74.17     38.71 o 
  -7  14   9     1084.59     1211.35     60.25 o 
  -6  14   9     1633.29     1672.56     68.13 o 
  -5  14   9     1289.20     1290.13     60.14 o 
  -4  14   9     1930.30     1881.37     70.45 o 
  -3  14   9      462.96      518.38     43.80 o 
  -2  14   9       74.48       58.12     26.17 o 
  -1  14   9      113.43      117.98     29.74 o 
   0  14   9      171.13      226.82     34.22 o 
   1  14   9        1.52        7.51     37.23 o 
   2  14   9       67.01       56.24     27.72 o 
   3  14   9      928.65      870.50     56.45 o 
   4  14   9     1467.34     1564.06     66.47 o 
   5  14   9      633.46      691.62     53.42 o 
  -7  15   9      765.29      793.88     55.89 o 
  -6  15   9      497.58      461.23     46.14 o 
  -5  15   9       42.20       31.78     27.28 o 
  -4  15   9     1271.55     1185.43     60.51 o 
  -3  15   9     1141.12     1188.34     59.58 o 
  -2  15   9      312.99      317.69     38.17 o 
  -1  15   9       60.37       91.41     30.55 o 
   0  15   9      155.65      165.90     33.84 o 
   1  15   9       87.51       65.61     30.13 o 
   2  15   9       93.36      124.35     32.32 o 
   3  15   9      506.15      508.29     46.43 o 
   4  15   9      414.49      512.90     74.80 o 
  -5  16   9     2470.64     2546.87     86.79 o 
  -4  16   9     1162.86     1299.54     64.06 o 
  -3  16   9       47.21       78.16     41.55 o 
  -2  16   9      313.60      262.98     38.83 o 
  -1  16   9      263.28      298.69     64.65 o 
   0  16   9        4.76      -18.42     28.55 o 
   1  16   9      105.97       81.67     32.09 o 
   2  16   9        9.93       30.50     30.72 o 
  -2  17   9      443.82      519.00     47.73 o 
  -1  17   9      180.56      327.14     45.16 o 
 -13   0  10      148.13      182.57     55.40 o 
 -12   0  10       20.84       53.99     43.91 o 
 -11   0  10     1291.83     1228.55     99.81 o 
 -10   0  10     5861.69     5532.90    203.23 o 
  -9   0  10     8021.06     7992.13    206.87 o 
  -8   0  10     2429.51     2548.85     78.54 o 
  -7   0  10     2165.83     2186.89     69.37 o 
  -6   0  10       45.02       58.46     19.01 o 
  -5   0  10     1063.09     1066.19     88.40 o 
  -4   0  10      571.33      671.08     42.14 o 
  -3   0  10     1126.95     1047.51     77.54 o 
  -2   0  10      532.90      480.45     48.29 o 
  -1   0  10     1709.27     1629.06     72.99 o 
   0   0  10     6881.94     6276.59    157.40 o 
   1   0  10    10022.01     9547.07    158.89 o 
   2   0  10    10948.14    10139.54    245.25 o 
   3   0  10     2461.85     2357.93     66.67 o 
   4   0  10      312.60      314.85     31.97 o 
   5   0  10     1968.92     1967.08     67.19 o 
   6   0  10      654.57      611.43     57.58 o 
   7   0  10      237.32      150.92     40.76 o 
   8   0  10        2.89       -0.33     36.89 o 
   9   0  10      130.72      176.51     47.63 o 
 -13   1  10       75.11       97.97     35.52 o 
 -12   1  10       17.62       12.63     30.33 o 
 -11   1  10       11.43       13.29     31.40 o 
 -10   1  10       36.52        5.47     23.51 o 
  -9   1  10       24.45      -11.43     20.54 o 
  -8   1  10       64.19       27.25     16.70 o 
  -7   1  10      690.42      717.65     30.72 o 
  -6   1  10     2301.45     2340.91     49.12 o 
  -5   1  10     1739.37     1803.17     40.03 o 
  -4   1  10      631.87      712.84     35.13 o 
  -3   1  10      527.22      510.18     35.55 o 
  -2   1  10      138.92      111.93     21.10 o 
  -1   1  10       27.49        2.23     15.76 o 
   0   1  10      329.66      252.26     26.09 o 
   1   1  10     2298.87     2264.19     39.79 o 
   2   1  10        0.94        0.40     12.58 o 
   3   1  10        0.27       -1.28     11.59 o 
   4   1  10      206.17      220.01     20.02 o 
   5   1  10      680.15      603.71     30.22 o 
   6   1  10      122.83      145.44     26.00 o 
   7   1  10      507.48      509.64     41.19 o 
   8   1  10        1.84      -22.17     29.94 o 
   9   1  10        0.21       20.25     27.58 o 
 -12   2  10      108.58       76.96     41.68 o 
 -11   2  10      440.87      532.35     45.74 o 
 -10   2  10     2438.48     2405.35     76.57 o 
  -9   2  10     5949.61     5690.41    117.98 o 
  -8   2  10     3534.72     3511.79     66.65 o 
  -7   2  10     1363.38     1344.90     39.10 o 
  -6   2  10      219.99      249.77     20.16 o 
  -5   2  10     2675.17     2671.87     50.95 o 
  -4   2  10      354.16      509.71     36.40 o 
  -3   2  10      148.44      144.58     23.40 o 
  -2   2  10     1110.13     1058.78     45.95 o 
  -1   2  10      231.04      223.89     25.52 o 
   0   2  10     5096.49     5031.16     77.45 o 
   1   2  10     7059.34     6904.57     88.37 o 
   2   2  10    10770.06    10456.54    125.22 o 
   3   2  10      486.50      462.34     24.48 o 
   4   2  10      161.52      190.87     19.72 o 
   5   2  10     2160.16     2038.33     48.54 o 
   6   2  10     1042.81      974.24     46.25 o 
   7   2  10       37.64       54.66     24.95 o 
   8   2  10       35.16        5.38     25.03 o 
   9   2  10      127.88      152.42     33.81 o 
 -12   3  10       90.57       40.81     27.93 o 
 -11   3  10       17.91       23.60     26.09 o 
 -10   3  10      626.20      679.06     46.95 o 
  -9   3  10       51.49       38.09     20.26 o 
  -8   3  10      567.29      522.65     30.08 o 
  -7   3  10      543.79      599.19     37.08 o 
  -6   3  10      820.73      937.82     56.65 o 
  -5   3  10     6760.61     6793.69     94.78 o 
  -4   3  10     9894.42     9965.29    123.59 o 
  -3   3  10     4349.03     4330.36     74.59 o 
  -2   3  10     3019.64     3069.75     58.64 o 
  -1   3  10     1239.09     1236.45     40.69 o 
   0   3  10     4566.80     4528.60     64.22 o 
   1   3  10     3191.18     3114.39     52.71 o 
   2   3  10       81.78       75.95     14.63 o 
   3   3  10       21.86        4.48     13.61 o 
   4   3  10      347.88      349.23     23.89 o 
   5   3  10     2062.63     1939.34     47.50 o 
   6   3  10     4648.42     4581.89     99.64 o 
   7   3  10     2981.34     2957.85     82.37 o 
   8   3  10      660.93      664.36     48.63 o 
   9   3  10       28.88        2.01     43.98 o 
 -12   4  10       39.90       56.98     31.89 o 
 -11   4  10       15.10       49.31     28.33 o 
 -10   4  10      360.82      321.96     38.25 o 
  -9   4  10     1493.29     1524.75     50.94 o 
  -8   4  10      414.43      481.45     30.59 o 
  -7   4  10       74.41       81.97     17.51 o 
  -6   4  10     1416.91     1436.67     40.03 o 
  -5   4  10      599.83      671.64     33.77 o 
  -4   4  10       22.06       54.11     18.92 o 
  -3   4  10      228.41      199.20     20.65 o 
  -2   4  10       26.62       35.55     19.36 o 
  -1   4  10       28.48       30.48     12.65 o 
   0   4  10      266.35      283.40     22.10 o 
   1   4  10     2669.02     2684.47     49.42 o 
   2   4  10     1435.68     1467.46     37.72 o 
   3   4  10       29.11       45.91     13.59 o 
   4   4  10      102.98       83.74     17.51 o 
   5   4  10      487.08      514.04     29.42 o 
   6   4  10       12.17       19.41     21.99 o 
   7   4  10       59.08       67.69     25.93 o 
   8   4  10      107.83      132.88     31.35 o 
   9   4  10      187.28      213.78     40.31 o 
 -12   5  10        2.88      -38.96     25.48 o 
 -11   5  10      328.08      262.29     66.08 o 
 -10   5  10      351.99      353.64     38.46 o 
  -9   5  10       14.81       10.87     23.51 o 
  -8   5  10      157.76      166.22     22.35 o 
  -7   5  10      109.64      130.13     20.40 o 
  -6   5  10      370.18      502.97     38.56 o 
  -5   5  10     5106.18     5155.26     81.57 o 
  -4   5  10    12101.19    12022.99    154.33 o 
  -3   5  10     9543.20     9351.70    118.81 o 
  -2   5  10      466.79      446.13     26.62 o 
  -1   5  10      979.74     1006.50     38.97 o 
   0   5  10     3543.36     3590.21     59.11 o 
   1   5  10       15.98        3.38     13.56 o 
   2   5  10        7.36       -0.49     19.77 o 
   3   5  10      228.29      198.91     20.02 o 
   4   5  10      123.50      125.90     18.38 o 
   5   5  10     2007.36     2091.22     50.78 o 
   6   5  10     5968.79     5891.41    117.46 o 
   7   5  10     3808.22     3813.98     95.17 o 
   8   5  10     1346.64     1504.60     63.16 o 
   9   5  10       19.60      -28.45     29.86 o 
 -12   6  10      271.60      278.96     40.43 o 
 -11   6  10      277.94      291.61     38.23 o 
 -10   6  10      666.62      673.39     48.97 o 
  -9   6  10       48.64       76.97     38.98 o 
  -8   6  10      545.07      534.07     32.57 o 
  -7   6  10      756.13      763.80     36.24 o 
  -6   6  10      718.61      772.20     34.10 o 
  -5   6  10      460.59      447.08     31.82 o 
  -4   6  10       53.89       62.38     15.51 o 
  -3   6  10        3.31       22.81     13.62 o 
  -2   6  10     1265.75     1333.01     40.69 o 
  -1   6  10      852.69      932.41     29.88 o 
   0   6  10      841.82      944.91     31.76 o 
   1   6  10      163.34      177.64     20.02 o 
   2   6  10      274.42      268.16     22.93 o 
   3   6  10       99.40      102.64     17.88 o 
   4   6  10      330.65      305.06     24.74 o 
   5   6  10        3.32       30.34     16.69 o 
   6   6  10        3.42       29.04     23.04 o 
   7   6  10      437.89      427.78     40.55 o 
   8   6  10       69.64       84.85     29.52 o 
 -11   7  10      220.30      183.10     36.03 o 
 -10   7  10      358.55      399.71     40.49 o 
  -9   7  10       60.61       54.71     23.36 o 
  -8   7  10      104.21      112.45     22.11 o 
  -7   7  10      473.25      468.31     31.11 o 
  -6   7  10      175.69      173.60     22.17 o 
  -5   7  10     2361.00     2455.79     54.38 o 
  -4   7  10     7452.07     7349.76    104.22 o 
  -3   7  10     7829.58     7742.18    106.96 o 
  -2   7  10     1365.32     1350.99     37.87 o 
  -1   7  10     1766.67     1823.56     43.41 o 
   0   7  10     1075.62     1087.99     44.98 o 
   1   7  10      878.36      886.25     34.64 o 
   2   7  10      188.86      190.53     22.26 o 
   3   7  10      829.42      780.96     32.70 o 
   4   7  10        0.50       -7.65     16.89 o 
   5   7  10      414.53      420.37     28.94 o 
   6   7  10     3752.63     3954.48     94.26 o 
   7   7  10     3253.44     3250.05     88.04 o 
   8   7  10      146.72      144.94     38.06 o 
 -11   8  10      262.30      276.37     41.02 o 
 -10   8  10      936.05     1010.60     56.22 o 
  -9   8  10     3045.58     3023.03     85.72 o 
  -8   8  10     2384.58     2354.56     58.12 o 
  -7   8  10      369.65      362.17     28.81 o 
  -6   8  10        1.18        9.10     17.27 o 
  -5   8  10       48.90       86.11     19.36 o 
  -4   8  10       17.83       26.90     14.86 o 
  -3   8  10       22.30       13.36     15.34 o 
  -2   8  10      609.44      652.30     29.50 o 
  -1   8  10      140.58      192.02     19.49 o 
   0   8  10     1607.23     1641.80     53.07 o 
   1   8  10     3597.98     3524.14     63.82 o 
   2   8  10     4204.54     4149.61     71.67 o 
   3   8  10      739.08      743.72     32.94 o 
   4   8  10       29.48       40.54     17.25 o 
   5   8  10      282.37      290.16     26.05 o 
   6   8  10      151.86      181.60     30.64 o 
   7   8  10      128.12      132.28     30.93 o 
   8   8  10       50.82       83.23     35.02 o 
 -11   9  10       81.26      131.16     42.50 o 
 -10   9  10      383.95      457.52     44.23 o 
  -9   9  10        5.03       -4.69     23.18 o 
  -8   9  10      249.64      324.80     29.38 o 
  -7   9  10      725.16      672.04     37.28 o 
  -6   9  10      105.30       69.26     20.09 o 
  -5   9  10     1295.51     1269.61     42.66 o 
  -4   9  10     1752.48     1740.62     47.89 o 
  -3   9  10      573.40      624.58     31.78 o 
  -2   9  10      268.58      300.63     25.02 o 
  -1   9  10      233.82      271.36     26.05 o 
   0   9  10      715.06      715.80     32.09 o 
   1   9  10       34.33       21.32     15.89 o 
   2   9  10      238.10      269.87     23.86 o 
   3   9  10      430.06      427.39     28.50 o 
   4   9  10      718.37      702.86     34.06 o 
   5   9  10       27.49        4.63     18.70 o 
   6   9  10      117.72       94.65     32.21 o 
   7   9  10      366.65      326.51     38.77 o 
 -10  10  10     2326.75     2643.27    116.24 o 
  -9  10  10     2415.31     2498.89     99.88 o 
  -8  10  10     1565.29     1648.96     57.19 o 
  -7  10  10       25.95       38.84     22.54 o 
  -6  10  10      755.99      721.30     36.61 o 
  -5  10  10      105.94      127.10     21.60 o 
  -4  10  10      311.40      317.56     26.79 o 
  -3  10  10      290.33      323.60     26.70 o 
  -2  10  10       14.59       -1.08     15.54 o 
  -1  10  10      382.11      430.75     29.12 o 
   0  10  10     2101.22     2142.52     52.04 o 
   1  10  10     5335.43     5477.65     87.53 o 
   2  10  10     6028.24     6002.72     93.70 o 
   3  10  10     1234.86     1257.19     41.74 o 
   4  10  10      200.01      261.80     25.30 o 
   5  10  10      239.89      275.71     30.40 o 
   6  10  10      212.38      274.03     34.49 o 
   7  10  10      101.97       99.03     35.22 o 
 -10  11  10      109.58       97.69     54.93 o 
  -9  11  10      107.95       86.73     49.85 o 
  -8  11  10      469.06      521.88     38.91 o 
  -7  11  10      415.45      436.91     36.20 o 
  -6  11  10      699.53      723.62     43.41 o 
  -5  11  10       22.86       28.17     22.13 o 
  -4  11  10       66.77       75.39     23.44 o 
  -3  11  10        1.03       -5.30     19.74 o 
  -2  11  10       50.28       46.73     20.30 o 
  -1  11  10      151.54      170.58     25.85 o 
   0  11  10      363.74      388.51     31.52 o 
   1  11  10       13.26        1.22     22.07 o 
   2  11  10      368.76      389.08     37.96 o 
   3  11  10      902.42      879.06     50.90 o 
   4  11  10      661.28      768.48     49.92 o 
   5  11  10      665.46      743.76     56.03 o 
   6  11  10        0.71        1.88     51.41 o 
  -9  12  10     1552.74     1741.61    109.67 o 
  -8  12  10      857.91      969.89     56.58 o 
  -7  12  10      152.80      101.00     36.34 o 
  -6  12  10      307.26      286.56     37.25 o 
  -5  12  10     2520.92     2538.16     77.30 o 
  -4  12  10      594.47      622.66     45.66 o 
  -3  12  10      427.61      415.63     39.09 o 
  -2  12  10      438.60      471.70     39.76 o 
  -1  12  10        0.69       14.10     22.39 o 
   0  12  10     3004.71     2983.95     83.02 o 
   1  12  10     4308.11     4086.64     98.73 o 
   2  12  10     2504.28     2490.05     67.90 o 
   3  12  10      476.06      542.77     44.65 o 
   4  12  10      190.19      244.22     45.03 o 
   5  12  10     1110.54     1291.31     66.76 o 
   6  12  10      327.69      349.63     82.74 o 
  -8  13  10      156.47      185.61     36.16 o 
  -7  13  10      156.17      166.76     35.50 o 
  -6  13  10      431.62      449.71     43.63 o 
  -5  13  10     1045.85     1035.18     54.65 o 
  -4  13  10     1802.35     1727.60     65.84 o 
  -3  13  10      754.69      721.61     49.06 o 
  -2  13  10      777.60      825.46     48.56 o 
  -1  13  10      100.18      157.60     29.66 o 
   0  13  10        7.90       16.82     29.39 o 
   1  13  10       25.03       10.33     25.10 o 
   2  13  10      180.26      192.96     33.56 o 
   3  13  10      333.85      274.09     42.23 o 
   4  13  10      354.16      370.86     45.06 o 
   5  13  10      455.25      425.76     58.63 o 
  -7  14  10       40.19       66.82     28.58 o 
  -6  14  10      470.93      560.78     48.20 o 
  -5  14  10      680.10      719.44     52.52 o 
  -4  14  10      198.41      214.21     35.69 o 
  -3  14  10      593.45      602.47     47.77 o 
  -2  14  10      240.91      248.53     36.21 o 
  -1  14  10       11.45       44.71     32.25 o 
   0  14  10      177.82      188.48     32.71 o 
   1  14  10     1064.46     1116.93     58.15 o 
   2  14  10      414.48      375.96     46.08 o 
   3  14  10       10.85       55.43     33.38 o 
   4  14  10      347.20      398.10     47.91 o 
  -6  15  10      760.81      835.59     58.03 o 
  -5  15  10     1358.51     1512.38     67.21 o 
  -4  15  10     1642.44     1634.95     69.41 o 
  -3  15  10     1450.26     1479.62     65.14 o 
  -2  15  10      344.69      371.51     41.15 o 
  -1  15  10      186.95      207.25     35.28 o 
   0  15  10       52.11       20.34     32.02 o 
   1  15  10       22.70       19.77     54.12 o 
   2  15  10       12.21       18.09     32.65 o 
   3  15  10       40.90       17.10     35.40 o 
  -4  16  10        0.47       20.97     34.79 o 
  -3  16  10      298.88      406.31     50.83 o 
  -2  16  10      790.54      770.12     61.80 o 
  -1  16  10      495.08      522.74     55.56 o 
   0  16  10      369.72      354.61     48.74 o 
   1  16  10       27.60       88.59     33.68 o 
 -12   1  11       37.14       72.48     54.16 o 
 -11   1  11      451.59      445.56     48.57 o 
 -10   1  11      257.97      310.03     56.22 o 
  -9   1  11     3155.13     3120.49     64.34 o 
  -8   1  11     8973.32     8965.98    121.98 o 
  -7   1  11     4392.85     4439.97     89.44 o 
  -6   1  11     1610.03     1673.88     57.54 o 
  -5   1  11     1124.20     1147.28     49.77 o 
  -4   1  11     1433.97     1469.23     55.01 o 
  -3   1  11     1310.12     1272.15     51.18 o 
  -2   1  11      708.45      642.60     39.48 o 
  -1   1  11      835.06      825.87     41.32 o 
   0   1  11       14.14       38.80     19.01 o 
   1   1  11     3009.03     2828.06     87.34 o 
   2   1  11    10481.88    10134.44    160.81 o 
   3   1  11    10146.58     9738.23    157.28 o 
   4   1  11     1341.25     1313.63     51.42 o 
   5   1  11      111.86      141.05     24.98 o 
   6   1  11     1433.30     1498.97     83.08 o 
   7   1  11      969.24     1174.90     79.05 o 
   8   1  11      365.11      282.48     65.78 o 
 -12   2  11      479.20      368.99     77.05 o 
 -11   2  11       78.74       66.87     44.86 o 
 -10   2  11       34.50      109.45     36.12 o 
  -9   2  11      223.62      246.12     24.97 o 
  -8   2  11     1264.25     1148.09     39.69 o 
  -7   2  11       22.23       31.67     28.66 o 
  -6   2  11       98.76      133.37     26.02 o 
  -5   2  11     2288.36     2205.00     67.25 o 
  -4   2  11     3906.03     4031.95     92.91 o 
  -3   2  11     2910.38     2685.49     73.61 o 
  -2   2  11     2842.51     2691.34     71.95 o 
  -1   2  11      492.51      455.30     34.67 o 
   0   2  11      658.33      626.75     37.82 o 
   1   2  11       18.13      -21.94     21.81 o 
   2   2  11      816.50      819.98     41.95 o 
   3   2  11        1.52       -2.75     19.23 o 
   4   2  11      219.59      203.98     28.01 o 
   5   2  11       10.04       20.26     20.78 o 
   6   2  11      227.04      255.01     45.78 o 
   7   2  11     1444.74     1528.62     86.16 o 
   8   2  11      967.73      962.48     77.29 o 
 -12   3  11      357.89      281.70     61.44 o 
 -11   3  11       16.15       18.20     30.60 o 
 -10   3  11       91.84       56.30     26.30 o 
  -9   3  11     2286.54     2307.23     56.17 o 
  -8   3  11     2888.46     2873.32     60.84 o 
  -7   3  11     2093.55     2141.07     49.93 o 
  -6   3  11     1059.43     1098.41     46.95 o 
  -5   3  11      441.71      425.44     37.13 o 
  -4   3  11     2569.13     2541.23     73.19 o 
  -3   3  11      462.68      445.66     37.42 o 
  -2   3  11        3.05      -25.92     17.76 o 
  -1   3  11      472.25      441.20     34.42 o 
   0   3  11       16.04        4.40     18.20 o 
   1   3  11      627.56      622.12     38.26 o 
   2   3  11     4830.16     4684.75    100.76 o 
   3   3  11     2329.43     2328.23     66.03 o 
   4   3  11      573.26      574.41     50.04 o 
   5   3  11      108.60      135.96     26.02 o 
   6   3  11      554.54      556.88     58.23 o 
   7   3  11      351.56      337.60     53.00 o 
   8   3  11       52.33       97.47     43.54 o 
 -12   4  11      502.31      413.37     66.21 o 
 -11   4  11       25.05      -17.18     29.21 o 
 -10   4  11      130.70      139.26     30.75 o 
  -9   4  11      728.00      734.10     40.04 o 
  -8   4  11       27.23       17.97     17.84 o 
  -7   4  11       28.97        2.02     23.05 o 
  -6   4  11      153.91      146.46     28.24 o 
  -5   4  11      202.90      203.79     29.46 o 
  -4   4  11     6449.30     6360.93    123.52 o 
  -3   4  11    11931.42    11660.70    185.43 o 
  -2   4  11    10995.19    10808.87    173.12 o 
  -1   4  11     3814.98     3783.89    111.89 o 
   0   4  11        1.40      -11.54     20.51 o 
   1   4  11     1351.26     1249.71     48.31 o 
   2   4  11       18.14        9.58     18.43 o 
   3   4  11      224.72      245.61     24.91 o 
   4   4  11        0.23       -9.15     16.98 o 
   5   4  11        1.78       18.51     21.35 o 
   6   4  11      926.74     1048.42     69.23 o 
   7   4  11     2500.37     2573.42    110.04 o 
   8   4  11     1549.45     1596.32     95.58 o 
 -12   5  11       84.87       51.95     49.67 o 
 -11   5  11       39.98       18.10     30.52 o 
 -10   5  11       67.57       48.72     31.61 o 
  -9   5  11        4.29       -6.51     20.59 o 
  -8   5  11      135.24      147.93     23.04 o 
  -7   5  11       85.00      121.86     22.83 o 
  -6   5  11        5.93       21.16     13.64 o 
  -5   5  11      540.86      457.50     38.66 o 
  -4   5  11      264.06      251.89     25.92 o 
  -3   5  11       25.44       14.11     16.05 o 
  -2   5  11        6.43       -0.19     19.53 o 
  -1   5  11        4.72        5.38     26.61 o 
   0   5  11       18.55       -7.24     18.07 o 
   1   5  11       90.31       99.28     17.69 o 
   2   5  11        0.80       19.29     15.52 o 
   3   5  11      300.33      285.80     25.28 o 
   4   5  11       71.16       64.22     18.28 o 
   5   5  11      114.20      134.71     26.57 o 
   6   5  11      221.24      238.58     45.37 o 
   7   5  11        1.35       15.17     36.01 o 
   8   5  11       31.16       54.94     41.45 o 
 -12   6  11     1158.80     1152.68     95.13 o 
 -11   6  11       62.40       91.45     35.73 o 
 -10   6  11      320.58      270.68     41.45 o 
  -9   6  11      478.78      492.58     42.46 o 
  -8   6  11      117.22      126.11     32.74 o 
  -7   6  11      271.13      253.35     28.18 o 
  -6   6  11       98.29       84.16     25.13 o 
  -5   6  11      304.16      307.61     28.73 o 
  -4   6  11     3847.67     3820.42     77.62 o 
  -3   6  11    10074.18     9989.32    144.18 o 
  -2   6  11    13781.89    13633.45    179.28 o 
  -1   6  11     2062.70     2064.40     51.90 o 
   0   6  11      677.36      687.16     32.08 o 
   1   6  11     2778.70     2766.01     60.30 o 
   2   6  11      551.96      528.36     31.05 o 
   3   6  11       17.57       23.60     16.94 o 
   4   6  11       28.30       44.08     19.98 o 
   5   6  11       54.18        1.89     19.40 o 
   6   6  11      291.98      280.76     49.12 o 
   7   6  11     2430.30     2377.45    105.39 o 
   8   6  11     1850.51     1913.45     99.85 o 
 -11   7  11       75.85       -2.76     57.82 o 
 -10   7  11      308.63      285.75     44.01 o 
  -9   7  11     1053.10     1044.97     54.12 o 
  -8   7  11     1551.42     1597.33     54.98 o 
  -7   7  11     1274.07     1241.71     47.69 o 
  -6   7  11      504.89      543.30     36.59 o 
  -5   7  11       90.18       98.05     21.95 o 
  -4   7  11      395.97      415.28     30.95 o 
  -3   7  11        1.71       20.03     18.06 o 
  -2   7  11      292.20      304.35     27.43 o 
  -1   7  11      164.17      172.33     21.52 o 
   0   7  11       47.47       48.99     16.92 o 
   1   7  11     1365.51     1288.45     42.59 o 
   2   7  11     1431.67     1369.13     44.00 o 
   3   7  11      614.45      628.76     34.24 o 
   4   7  11      426.77      434.42     31.54 o 
   5   7  11       16.50       37.07     23.11 o 
   6   7  11        5.15        2.33     32.47 o 
   7   7  11      166.56      185.23     47.13 o 
 -11   8  11      137.61      158.53     51.71 o 
 -10   8  11      153.96      175.64     37.19 o 
  -9   8  11      684.85      772.74     58.26 o 
  -8   8  11      240.41      239.00     30.37 o 
  -7   8  11     1065.09     1021.37     46.87 o 
  -6   8  11     1430.54     1435.50     50.94 o 
  -5   8  11      163.90      173.95     25.70 o 
  -4   8  11     1622.10     1702.72     66.74 o 
  -3   8  11     2216.88     2250.47     59.34 o 
  -2   8  11     3263.77     3261.90     70.96 o 
  -1   8  11      238.10      275.33     25.96 o 
   0   8  11     1139.31     1181.66     41.97 o 
   1   8  11     3161.01     3136.12     67.37 o 
   2   8  11     1635.87     1556.02     47.13 o 
   3   8  11       22.37        7.84     29.53 o 
   4   8  11      384.56      383.26     31.20 o 
   5   8  11      196.96      219.87     29.09 o 
   6   8  11       84.00       90.73     42.20 o 
   7   8  11      979.29     1078.93     74.31 o 
 -10   9  11      575.63      581.66     61.57 o 
  -9   9  11     1147.00     1221.17     58.45 o 
  -8   9  11     4142.06     4144.53    120.65 o 
  -7   9  11     3826.85     3723.06     84.17 o 
  -6   9  11      679.98      678.22     41.18 o 
  -5   9  11      147.36      192.47     27.16 o 
  -4   9  11       81.53       94.49     22.14 o 
  -3   9  11      187.33      228.17     25.67 o 
  -2   9  11       41.29       36.67     31.93 o 
  -1   9  11      658.49      676.24     36.44 o 
   0   9  11     1087.30     1090.90     42.11 o 
   1   9  11     1454.68     1446.11     46.99 o 
   2   9  11     2565.75     2632.99     62.58 o 
   3   9  11     5133.88     5021.58     91.37 o 
   4   9  11     1166.55     1234.15     45.99 o 
   5   9  11       54.02       92.57     26.90 o 
   6   9  11      543.40      595.71     60.96 o 
   7   9  11      380.02      437.87     59.57 o 
 -10  10  11      136.78       64.75     70.87 o 
  -9  10  11      326.43      296.67     63.77 o 
  -8  10  11        7.35       16.12     26.68 o 
  -7  10  11      591.84      584.64     46.84 o 
  -6  10  11     1214.74     1270.21     50.64 o 
  -5  10  11     1085.99     1119.37     47.77 o 
  -4  10  11       17.71       40.55     20.77 o 
  -3  10  11      113.40       87.95     28.75 o 
  -2  10  11        5.00       47.55     21.64 o 
  -1  10  11        4.60      -34.71     25.78 o 
   0  10  11     1032.81      997.36     42.51 o 
   1  10  11     1410.51     1347.31     47.03 o 
   2  10  11      100.50      119.42     23.72 o 
   3  10  11       30.98       24.43     19.57 o 
   4  10  11      369.37      348.80     35.39 o 
   5  10  11      527.20      603.77     42.73 o 
   6  10  11        9.54       30.58     36.27 o 
  -9  11  11     1394.35     1596.30    140.12 o 
  -8  11  11     2368.86     2400.63     78.48 o 
  -7  11  11     1657.41     1771.41     68.57 o 
  -6  11  11      696.63      804.76     51.83 o 
  -5  11  11       27.71       21.03     36.60 o 
  -4  11  11     1150.63     1131.76     54.50 o 
  -3  11  11      532.80      626.84     44.14 o 
  -2  11  11      139.32      169.00     30.58 o 
  -1  11  11        7.10      -14.08     20.89 o 
   0  11  11      183.68      190.27     29.89 o 
   1  11  11     2162.57     2117.73     78.53 o 
   2  11  11     2996.96     3091.58     95.65 o 
   3  11  11     3583.71     3446.52    102.21 o 
   4  11  11      683.94      648.60     68.60 o 
   5  11  11       20.95      -24.07     53.26 o 
  -9  12  11       11.50       87.44     77.93 o 
  -8  12  11       38.96       68.60     36.99 o 
  -7  12  11      100.99      115.05     67.06 o 
  -6  12  11      892.75      914.15     54.16 o 
  -5  12  11     1256.13     1295.07     84.29 o 
  -4  12  11     1269.94     1170.23     78.88 o 
  -3  12  11      587.01      584.00     51.62 o 
  -2  12  11      360.94      398.32     47.14 o 
  -1  12  11      708.48      684.56     54.12 o 
   0  12  11      177.63      219.59     39.67 o 
   1  12  11        8.79       72.21     31.63 o 
   2  12  11        7.65       69.68     29.54 o 
   3  12  11       58.05       71.31     43.08 o 
   4  12  11      198.10      188.81     50.20 o 
   5  12  11      476.14      547.84     86.11 o 
  -8  13  11      724.60      891.27     67.98 o 
  -7  13  11      306.49      287.92     50.72 o 
  -6  13  11       56.19       53.30     42.40 o 
  -5  13  11      137.48      149.74     60.71 o 
  -4  13  11     1725.87     1599.08     74.76 o 
  -3  13  11      199.24      232.99     39.38 o 
  -2  13  11       19.73       30.70     32.84 o 
  -1  13  11      535.09      620.55     53.83 o 
   0  13  11      342.40      411.80     47.89 o 
   1  13  11      488.13      506.58     48.32 o 
   2  13  11     1762.08     1850.22     77.88 o 
   3  13  11      736.20      756.83     75.21 o 
   4  13  11      277.65      218.21     51.79 o 
  -7  14  11        9.06       29.39     36.78 o 
  -6  14  11       50.56      -27.01     41.10 o 
  -5  14  11      200.28      202.77     41.68 o 
  -4  14  11     1077.99     1013.93     68.74 o 
  -3  14  11     1604.96     1672.78     77.00 o 
  -2  14  11     1593.75     1608.83     76.23 o 
  -1  14  11      438.04      502.49     50.67 o 
   0  14  11       13.60       33.58     31.36 o 
   1  14  11      264.43      236.87     59.66 o 
   2  14  11       74.69       73.69     48.92 o 
   3  14  11      139.44      146.66     47.50 o 
  -5  15  11      604.31      660.74     61.27 o 
  -4  15  11      291.98      211.08     42.07 o 
  -3  15  11       11.67        6.87     37.96 o 
  -2  15  11      279.25      317.53     46.21 o 
  -1  15  11      541.22      509.27     53.24 o 
   0  15  11      556.87      596.59     69.67 o 
   1  15  11      179.97      210.62     52.70 o 
 -12   0  12        3.66       16.07     67.54 o 
 -11   0  12      254.77      269.98     80.19 o 
 -10   0  12       62.51       53.52     58.08 o 
  -9   0  12       69.38      120.64     38.18 o 
  -8   0  12     5246.29     5369.56    156.27 o 
  -7   0  12     6300.44     6257.60    171.76 o 
  -6   0  12     6319.01     6129.86    169.32 o 
  -5   0  12     3000.21     3155.21    190.59 o 
  -4   0  12      976.93      870.38     65.09 o 
  -3   0  12     2715.48     2417.44    110.76 o 
  -2   0  12     1030.46     1050.71    142.54 o 
  -1   0  12      432.01      464.45     61.33 o 
   0   0  12      755.50      756.40     59.81 o 
   1   0  12     1365.82     1398.05     75.72 o 
   2   0  12     2866.29     2734.69    149.88 o 
   3   0  12     6868.04     6447.99    173.53 o 
   4   0  12     6256.70     6237.27    170.62 o 
   5   0  12     3236.76     3207.00    180.66 o 
   6   0  12       37.58       42.15     49.90 o 
   7   0  12      677.47      649.62     91.62 o 
   8   0  12      100.73       68.60     55.95 o 
 -12   1  12      507.57      591.99     79.77 o 
 -11   1  12      145.53      200.67     55.44 o 
 -10   1  12       68.77       94.57     45.26 o 
  -9   1  12       24.36       41.51     27.74 o 
  -8   1  12        6.78       -2.01     21.81 o 
  -7   1  12       31.83       21.90     23.51 o 
  -6   1  12        5.76        9.00     21.64 o 
  -5   1  12      134.72      128.76     25.93 o 
  -4   1  12      166.18      151.24     27.39 o 
  -3   1  12      280.50      322.56     46.31 o 
  -2   1  12      136.53      132.42     25.65 o 
  -1   1  12     2078.31     1892.03     60.94 o 
   0   1  12      317.52      287.81     30.19 o 
   1   1  12        2.34       -3.62     18.66 o 
   2   1  12      714.50      673.48     42.06 o 
   3   1  12        6.65      -41.05     24.79 o 
   4   1  12       72.92      105.36     26.92 o 
   5   1  12       55.23       49.27     29.04 o 
   6   1  12       36.28       66.25     37.02 o 
   7   1  12       45.23      105.62     41.09 o 
   8   1  12       24.20       13.90     38.37 o 
 -12   2  12       40.05       70.05     52.27 o 
 -11   2  12       73.03       60.06     49.89 o 
 -10   2  12      242.76      192.71     50.43 o 
  -9   2  12      112.97      123.95     30.72 o 
  -8   2  12     2044.77     2058.39     66.66 o 
  -7   2  12     4455.35     4517.90    100.84 o 
  -6   2  12     6778.18     6554.61    125.51 o 
  -5   2  12      642.48      603.48     42.17 o 
  -4   2  12      380.65      376.02     35.97 o 
  -3   2  12     3264.34     3206.15     83.87 o 
  -2   2  12     1464.69     1382.70     56.14 o 
  -1   2  12        4.79      -10.95     32.15 o 
   0   2  12        7.69       27.74     29.45 o 
   1   2  12      108.11       88.62     22.34 o 
   2   2  12      879.95      908.11     46.02 o 
   3   2  12     6320.02     6255.72    120.58 o 
   4   2  12     5663.25     5714.58    121.31 o 
   5   2  12     1519.14     1517.89     56.62 o 
   6   2  12       10.95       45.27     36.97 o 
   7   2  12      313.93      314.69     52.48 o 
   8   2  12      703.53      686.54     70.74 o 
 -12   3  12     2219.74     2195.57    120.24 o 
 -11   3  12     1598.19     1580.52    103.58 o 
 -10   3  12      944.12      919.32     83.98 o 
  -9   3  12      145.45      170.92     29.71 o 
  -8   3  12      484.18      534.64     41.85 o 
  -7   3  12      590.08      598.09     42.86 o 
  -6   3  12      104.70      110.80     26.88 o 
  -5   3  12        7.64      -38.78     19.39 o 
  -4   3  12       69.49      111.00     34.91 o 
  -3   3  12     2198.17     2267.72     71.42 o 
  -2   3  12     6748.77     6546.31    126.34 o 
  -1   3  12     9187.57     8813.79    151.19 o 
   0   3  12     3227.04     2995.59     77.23 o 
   1   3  12      549.07      539.89     38.04 o 
   2   3  12     2769.61     2660.47     72.96 o 
   3   3  12      391.71      366.97     35.24 o 
   4   3  12       70.51       91.01     25.46 o 
   5   3  12       60.81       86.14     25.33 o 
   6   3  12       13.78      -10.29     35.69 o 
   7   3  12      203.36      187.30     46.64 o 
   8   3  12      923.69      940.21     81.56 o 
 -12   4  12        0.76      -19.33     42.88 o 
 -11   4  12      125.77      133.07     50.96 o 
 -10   4  12       42.82       10.35     39.30 o 
  -9   4  12        4.44        1.69     24.14 o 
  -8   4  12      740.51      755.16     48.57 o 
  -7   4  12      473.15      548.12     42.99 o 
  -6   4  12      462.12      465.04     39.55 o 
  -5   4  12       88.12       75.77     25.37 o 
  -4   4  12      318.44      355.63     35.91 o 
  -3   4  12      169.92      149.05     28.37 o 
  -2   4  12      363.84      390.88     55.60 o 
  -1   4  12       95.61      122.57     25.89 o 
   0   4  12     1371.33     1342.23     52.50 o 
   1   4  12      354.31      374.39     36.85 o 
   2   4  12       36.77       68.12     23.80 o 
   3   4  12     1622.83     1560.07     57.34 o 
   4   4  12      469.01      555.26     40.81 o 
   5   4  12      120.09      103.90     26.89 o 
   6   4  12        7.14       24.16     34.69 o 
   7   4  12       21.48      -52.45     32.54 o 
 -11   5  12     1480.12     1436.63     97.25 o 
 -10   5  12      380.51      369.39    104.20 o 
  -9   5  12       63.21       32.87     26.19 o 
  -8   5  12      949.31      911.51     52.47 o 
  -7   5  12      143.25      172.36     31.20 o 
  -6   5  12       53.05       40.58     24.33 o 
  -5   5  12      379.27      351.47     36.68 o 
  -4   5  12      490.03      543.77     42.67 o 
  -3   5  12     4309.81     4383.73    102.32 o 
  -2   5  12    10334.96    10042.26    183.79 o 
  -1   5  12     9588.01     9293.21    158.34 o 
   0   5  12     1356.03     1353.15     53.92 o 
   1   5  12       10.41       -8.20     23.05 o 
   2   5  12      413.63      412.09     37.56 o 
   3   5  12     1882.97     1831.18     61.58 o 
   4   5  12      511.59      486.99     50.72 o 
   5   5  12       40.74       30.87     24.97 o 
   6   5  12      167.59      154.68     44.36 o 
   7   5  12      245.54      207.65     50.62 o 
 -11   6  12       17.41       39.71     47.84 o 
 -10   6  12      388.86      435.88     64.79 o 
  -9   6  12      609.06      613.43     47.29 o 
  -8   6  12       68.54      105.26     28.83 o 
  -7   6  12      119.14      115.57     28.51 o 
  -6   6  12       50.88       37.41     24.51 o 
  -5   6  12        9.09       34.08     24.52 o 
  -4   6  12        3.20       -5.57     22.69 o 
  -3   6  12       18.95       10.40     24.87 o 
  -2   6  12        0.43      -12.99     22.48 o 
  -1   6  12      468.69      448.63     38.92 o 
   0   6  12     1258.33     1260.80     53.02 o 
   1   6  12     2487.61     2371.30     69.69 o 
   2   6  12       84.04       64.36     23.63 o 
   3   6  12      250.78      302.73     32.46 o 
   4   6  12      212.91      235.97     31.44 o 
   5   6  12      175.39      138.44     28.61 o 
   6   6  12      327.22      348.26     55.97 o 
   7   6  12      113.97      143.12     44.34 o 
 -11   7  12      875.13      903.00     84.92 o 
 -10   7  12      191.71      206.59     55.30 o 
  -9   7  12      472.60      510.71     51.70 o 
  -8   7  12      918.93      941.00     53.77 o 
  -7   7  12     1131.46     1032.54     61.37 o 
  -6   7  12      353.72      410.96     40.43 o 
  -5   7  12      650.71      631.56     46.38 o 
  -4   7  12       11.10      -26.21     28.66 o 
  -3   7  12     1815.82     1801.03     66.35 o 
  -2   7  12     5438.56     5506.69    116.98 o 
  -1   7  12     5180.01     5021.83    108.09 o 
   0   7  12     1310.99     1338.05     55.52 o 
   1   7  12       57.24       27.50     23.76 o 
   2   7  12     1190.55     1136.70     51.39 o 
   3   7  12      649.77      740.91     45.26 o 
   4   7  12      132.39       98.68     27.27 o 
   5   7  12      341.13      361.41     36.35 o 
   6   7  12      133.29       79.76     39.43 o 
   7   7  12      340.43      495.72     65.34 o 
 -10   8  12        2.00      -61.22     35.48 o 
  -9   8  12      371.73      446.83     49.25 o 
  -8   8  12     1223.07     1163.24     56.70 o 
  -7   8  12     1736.53     1757.01     67.00 o 
  -6   8  12     1433.24     1522.70     62.65 o 
  -5   8  12      516.16      572.55     45.16 o 
  -4   8  12       51.55       54.69     26.44 o 
  -3   8  12      694.36      678.86     47.44 o 
  -2   8  12      262.39      277.58     34.51 o 
  -1   8  12      867.57      826.08     48.88 o 
   0   8  12        2.00      -10.40     24.24 o 
   1   8  12       79.73       32.38     24.37 o 
   2   8  12     2815.71     2796.35     76.15 o 
   3   8  12     3207.51     3252.44     83.25 o 
   4   8  12     2487.98     2593.71     74.68 o 
   5   8  12      621.93      736.82     47.56 o 
   6   8  12       13.92       45.46     38.23 o 
 -10   9  12        1.86       -0.81     39.41 o 
  -9   9  12      231.41      248.07     43.99 o 
  -8   9  12      564.56      570.32     47.57 o 
  -7   9  12       30.84       34.15     27.93 o 
  -6   9  12      183.22      239.65     34.33 o 
  -5   9  12      287.95      333.78     38.02 o 
  -4   9  12      109.38       89.43     28.82 o 
  -3   9  12      249.24      291.79     35.29 o 
  -2   9  12      197.44      225.36     32.03 o 
  -1   9  12     1000.19     1011.23     51.00 o 
   0   9  12      257.81      238.08     32.35 o 
   1   9  12      128.64      183.55     29.37 o 
   2   9  12      881.96      874.64     48.58 o 
   3   9  12       66.19       55.96     24.37 o 
   4   9  12       18.73       19.80     30.30 o 
   5   9  12      100.49      129.60     32.18 o 
   6   9  12      126.26       88.57     41.86 o 
  -9  10  12      192.62      164.24     53.36 o 
  -8  10  12     1721.70     1616.80     78.20 o 
  -7  10  12     3265.70     3476.91    110.47 o 
  -6  10  12     2062.68     2225.80     88.80 o 
  -5  10  12      933.18      999.11     77.85 o 
  -4  10  12       47.61       79.59     27.53 o 
  -3  10  12      590.58      554.60     43.66 o 
  -2  10  12      441.40      455.34     41.20 o 
  -1  10  12       16.86      -16.34     27.37 o 
   0  10  12       39.03        2.57     23.88 o 
   1  10  12       98.00      119.17     30.44 o 
   2  10  12     1219.74     1304.30     55.27 o 
   3  10  12     3391.11     3434.29     86.85 o 
   4  10  12     2230.68     2190.96     70.84 o 
   5  10  12      621.05      700.61     67.54 o 
  -8  11  12       90.78      124.02     46.52 o 
  -7  11  12        2.30       55.99     35.85 o 
  -6  11  12      217.45      237.61     42.42 o 
  -5  11  12      643.17      720.39     59.43 o 
  -4  11  12      237.43      171.90     41.17 o 
  -3  11  12      806.15      759.36     68.10 o 
  -2  11  12       16.70       52.00     30.97 o 
  -1  11  12       28.99        4.38     29.66 o 
   0  11  12       65.89      142.54     48.62 o 
   1  11  12      682.21      591.25     69.24 o 
   2  11  12      328.19      223.84     51.78 o 
   3  11  12       88.66      171.14     58.98 o 
   4  11  12       96.05      108.08     44.76 o 
   5  11  12      185.15      215.27     65.26 o 
  -8  12  12      596.41      646.40     70.83 o 
  -7  12  12     2725.64     2669.65    119.37 o 
  -6  12  12     3070.89     2850.44    126.78 o 
  -5  12  12      545.84      535.97     86.67 o 
  -4  12  12      192.51      185.69     53.41 o 
  -3  12  12     1792.94     1821.95    103.43 o 
  -2  12  12       69.50       35.16     40.30 o 
  -1  12  12      180.35      166.47     86.80 o 
   0  12  12      422.76      562.14     72.55 o 
   1  12  12       55.09      114.18     67.44 o 
   2  12  12       49.51      105.53     45.83 o 
   3  12  12      869.19      937.45     83.20 o 
   4  12  12     2248.13     2482.61    191.75 o 
  -7  13  12      227.66      286.80    122.97 o 
  -6  13  12       34.58       63.90     50.05 o 
  -5  13  12      303.05      391.70     65.59 o 
  -4  13  12      468.53      478.05     71.50 o 
  -3  13  12     1043.43     1060.32    111.74 o 
  -2  13  12     1209.07     1286.85    275.54 o 
  -1  13  12      707.79      779.66     78.80 o 
   0  13  12      569.81      641.18     74.22 o 
   1  13  12      264.23      253.51     56.96 o 
   2  13  12        5.74      -71.00     69.89 o 
   3  13  12       51.91       54.21     47.60 o 
  -6  14  12      660.30      563.35     73.14 o 
  -5  14  12       72.52       41.24     59.12 o 
  -4  14  12      493.52      463.40     68.27 o 
  -3  14  12      619.80      752.09     78.60 o 
  -2  14  12        4.20      -65.67     35.70 o 
  -1  14  12       65.86       52.61     45.09 o 
   0  14  12      519.59      486.95     69.70 o 
   1  14  12      448.37      508.58     69.21 o 
   2  14  12      153.13      174.55     50.89 o 
  -3  15  12      791.72      840.09     86.00 o 
  -2  15  12     1449.61     1346.35     93.73 o 
  -1  15  12     1908.20     1976.53    108.51 o 
 -12   1  13      424.20      446.51     71.33 o 
 -11   1  13      450.96      401.87     93.02 o 
 -10   1  13       58.31       -0.38     40.00 o 
  -9   1  13      502.53      504.18     41.56 o 
  -8   1  13        1.04      -12.61     22.37 o 
  -7   1  13     5113.16     4941.07    107.63 o 
  -6   1  13     5244.83     5223.74    111.84 o 
  -5   1  13     8698.59     8280.51    149.50 o 
  -4   1  13     2809.30     2694.80     78.99 o 
  -3   1  13        0.99       -6.49     30.21 o 
  -2   1  13     2434.51     2221.88     70.13 o 
  -1   1  13     1120.94     1040.23     49.77 o 
   0   1  13      155.89      178.23     28.18 o 
   1   1  13      315.50      290.17     32.44 o 
   2   1  13      110.88      102.56     34.11 o 
   3   1  13      830.97      756.57     46.52 o 
   4   1  13     3458.21     3439.13     88.24 o 
   5   1  13     4318.35     4541.92    103.03 o 
   6   1  13     2027.39     2193.82    104.08 o 
   7   1  13        0.36      -61.97     30.99 o 
 -12   2  13      698.11      682.47     82.70 o 
 -11   2  13      754.28      798.37     84.95 o 
 -10   2  13      423.27      477.37    139.04 o 
  -9   2  13      171.87      150.96     30.77 o 
  -8   2  13      136.10      123.24     29.18 o 
  -7   2  13      367.34      356.79     37.32 o 
  -6   2  13        9.70       22.71     39.02 o 
  -5   2  13      107.50      100.98     28.02 o 
  -4   2  13       82.88       92.23     26.75 o 
  -3   2  13      112.16       56.52     30.64 o 
  -2   2  13      786.29      716.00     46.65 o 
  -1   2  13      649.10      620.80     42.82 o 
   0   2  13     1854.33     1808.91     62.30 o 
   1   2  13     1990.79     1841.12     63.07 o 
   2   2  13       20.27      -18.68     21.03 o 
   3   2  13      740.95      699.69     48.25 o 
   4   2  13      275.53      322.60     36.11 o 
   5   2  13       55.80       67.38     26.86 o 
   6   2  13       10.83      -48.42     24.21 o 
   7   2  13      365.27      372.63     76.88 o 
 -11   3  13       13.17       50.16     50.94 o 
 -10   3  13       69.51       38.00     67.40 o 
  -9   3  13       24.52       39.43     26.05 o 
  -8   3  13      110.71      133.73     30.03 o 
  -7   3  13       27.10       18.15     26.01 o 
  -6   3  13     2722.00     2676.73     78.07 o 
  -5   3  13     5022.73     4934.49    109.50 o 
  -4   3  13      540.16      554.98     43.98 o 
  -3   3  13      122.32      126.36     29.43 o 
  -2   3  13     1430.13     1364.80     58.36 o 
  -1   3  13      874.96      877.93     48.82 o 
   0   3  13      298.24      231.09     30.36 o 
   1   3  13       15.89      -11.98     20.60 o 
   2   3  13       58.96       50.66     24.27 o 
   3   3  13       76.82       38.32     24.85 o 
   4   3  13     2237.20     2209.16     71.31 o 
   5   3  13     1777.58     1773.68     64.88 o 
   6   3  13      366.44      411.07     59.39 o 
   7   3  13       56.06       79.47     43.88 o 
 -11   4  13     2336.37     2378.72    122.40 o 
 -10   4  13     1575.12     1621.03    129.64 o 
  -9   4  13      544.12      574.28     45.40 o 
  -8   4  13       30.86       82.16     27.25 o 
  -7   4  13      620.18      672.03     56.68 o 
  -6   4  13      516.98      561.28     44.58 o 
  -5   4  13        0.18       -0.47     23.97 o 
  -4   4  13      210.84      182.22     31.94 o 
  -3   4  13      203.71      183.43     31.13 o 
  -2   4  13     1798.52     1744.81     65.58 o 
  -1   4  13     7096.88     7049.21    181.31 o 
   0   4  13     5055.00     4965.06    107.52 o 
   1   4  13     1161.81     1125.72     52.06 o 
   2   4  13       97.63       92.92     25.14 o 
   3   4  13      409.06      478.23     39.17 o 
   4   4  13     1479.25     1432.18     58.62 o 
   5   4  13      467.10      503.51     54.38 o 
   6   4  13      131.06       91.75     61.28 o 
   7   4  13        2.71       59.93     46.36 o 
 -11   5  13       80.95       67.66     48.38 o 
 -10   5  13       13.88      -49.96     40.06 o 
  -9   5  13      191.62      176.27     32.54 o 
  -8   5  13       86.39       44.35     28.76 o 
  -7   5  13       71.63       98.23     29.48 o 
  -6   5  13        3.51       21.30     25.24 o 
  -5   5  13       90.96       72.99     27.35 o 
  -4   5  13       10.68        8.99     24.69 o 
  -3   5  13      493.86      440.35     40.79 o 
  -2   5  13      195.03      216.88     32.42 o 
  -1   5  13       26.96       40.08     25.93 o 
   0   5  13      131.96      153.57     29.43 o 
   1   5  13        8.16       -1.37     20.94 o 
   2   5  13      425.12      408.24     37.03 o 
   3   5  13        0.71      -11.52     23.11 o 
   4   5  13       24.32       80.23     26.39 o 
   5   5  13       70.87       48.83     34.60 o 
   6   5  13        9.06      -49.22     36.85 o 
   7   5  13      201.39      200.35     67.54 o 
 -11   6  13     2545.09     2727.20    130.51 o 
 -10   6  13     3001.57     3081.67    133.11 o 
  -9   6  13      665.95      721.46     51.31 o 
  -8   6  13       40.57       18.03     27.62 o 
  -7   6  13      993.98      947.80     55.99 o 
  -6   6  13      463.37      514.42     43.95 o 
  -5   6  13        9.47       -0.76     24.63 o 
  -4   6  13       51.73       39.70     25.81 o 
  -3   6  13      121.26       89.64     29.68 o 
  -2   6  13      963.36      932.12     51.62 o 
  -1   6  13     8295.79     8213.12    230.71 o 
   0   6  13     6460.16     6252.56    125.43 o 
   1   6  13     1271.65     1267.29     55.23 o 
   2   6  13      191.11      212.93     31.21 o 
   3   6  13      873.64      876.98     48.47 o 
   4   6  13     1260.61     1216.00     55.83 o 
   5   6  13      451.38      454.99     62.91 o 
   6   6  13        9.39       63.68     56.93 o 
 -10   7  13       34.20      104.99     45.03 o 
  -9   7  13      238.14      206.42     37.31 o 
  -8   7  13      239.93      233.60     35.38 o 
  -7   7  13      163.83      188.59     34.26 o 
  -6   7  13     1403.89     1382.49     61.76 o 
  -5   7  13     1624.34     1624.43     65.95 o 
  -4   7  13      940.70      970.56     55.11 o 
  -3   7  13       37.42       54.93     38.60 o 
  -2   7  13        3.06       10.73     29.36 o 
  -1   7  13       31.91       25.24     24.63 o 
   0   7  13        9.52        5.12     30.07 o 
   1   7  13       41.75       47.55     23.74 o 
   2   7  13      213.21      200.27     31.82 o 
   3   7  13      496.62      527.51     42.65 o 
   4   7  13      781.97      860.44     52.25 o 
   5   7  13      877.87      858.87     57.14 o 
   6   7  13      186.53      174.65     89.33 o 
 -10   8  13     1251.29     1123.91     94.07 o 
  -9   8  13      447.61      525.16     82.25 o 
  -8   8  13      558.93      557.36     47.92 o 
  -7   8  13     1395.25     1367.38     62.68 o 
  -6   8  13       94.72       71.38     30.00 o 
  -5   8  13       32.26       73.11     28.78 o 
  -4   8  13      289.46      354.58     38.85 o 
  -3   8  13      112.22       82.52     33.11 o 
  -2   8  13      333.60      426.88     41.86 o 
  -1   8  13     1395.61     1366.78     59.86 o 
   0   8  13     4682.92     4569.69    105.29 o 
   1   8  13     1965.60     1904.59     66.80 o 
   2   8  13      153.71      142.49     29.56 o 
   3   8  13      913.32      864.02     49.68 o 
   4   8  13      316.98      319.70     39.64 o 
   5   8  13       66.79       85.67     37.01 o 
  -9   9  13        5.23       24.06     32.12 o 
  -8   9  13       98.84       88.33     32.57 o 
  -7   9  13     2944.54     2887.84     87.65 o 
  -6   9  13     3141.07     3120.21     89.82 o 
  -5   9  13     2822.95     2877.29     85.47 o 
  -4   9  13     1370.79     1403.32     63.03 o 
  -3   9  13        1.03       -3.80     24.91 o 
  -2   9  13      411.25      406.55     40.66 o 
  -1   9  13      246.25      265.29     35.62 o 
   0   9  13     1360.92     1347.84     59.25 o 
   1   9  13       41.27       28.80     24.73 o 
   2   9  13       46.83       30.78     30.15 o 
   3   9  13      544.94      613.47     59.86 o 
   4   9  13     2105.11     2238.99     73.59 o 
   5   9  13     1860.30     1980.41     94.21 o 
  -9  10  13        1.63       28.13     43.52 o 
  -8  10  13       80.63       82.66     40.72 o 
  -7  10  13      577.34      625.27     58.93 o 
  -6  10  13      525.18      561.39     57.74 o 
  -5  10  13      169.81      142.69     40.40 o 
  -4  10  13      804.07      793.55     53.60 o 
  -3  10  13      540.70      538.82     45.23 o 
  -2  10  13       87.98      108.35     31.95 o 
  -1  10  13      345.48      374.50     39.90 o 
   0  10  13      471.14      511.55     43.18 o 
   1  10  13       70.45      118.48     28.68 o 
   2  10  13       33.91       28.15     25.97 o 
   3  10  13      195.30      135.71     39.58 o 
   4  10  13       57.56       68.65     33.96 o 
  -8  11  13      106.84      146.98    138.32 o 
  -7  11  13     1094.41     1143.70     93.43 o 
  -6  11  13     2449.33     2535.59    126.77 o 
  -5  11  13     2813.06     2935.95    105.54 o 
  -4  11  13      578.58      652.25     61.87 o 
  -3  11  13       46.40      114.26     39.68 o 
  -2  11  13     1377.72     1372.99     95.97 o 
  -1  11  13      528.33      528.45     81.23 o 
   0  11  13       56.55      -15.33     91.97 o 
   1  11  13        4.93      -49.79     72.55 o 
   2  11  13       77.38       40.17     39.68 o 
   3  11  13      200.61      240.05     54.32 o 
   4  11  13     1442.33     1547.52     94.71 o 
  -7  12  13       55.87       37.81     46.20 o 
  -6  12  13       12.99       -3.43     44.55 o 
  -5  12  13      136.46       65.90    105.42 o 
  -4  12  13      358.48      420.98     68.20 o 
  -3  12  13      499.94      493.74     72.32 o 
  -2  12  13      659.99      668.09     79.05 o 
  -1  12  13      263.61      303.38     59.58 o 
   0  12  13      301.08      305.35     59.98 o 
   1  12  13      320.84      401.62     77.19 o 
   2  12  13       10.33        4.40     41.52 o 
   3  12  13        4.43      109.50    138.42 o 
  -6  13  13      765.73      828.35     84.94 o 
  -5  13  13      695.72      744.49     99.71 o 
  -4  13  13      343.93      365.51     68.07 o 
  -3  13  13      456.97      562.15     76.29 o 
  -2  13  13      711.59      718.28    145.50 o 
  -1  13  13      189.95      195.63     94.14 o 
   0  13  13       72.95       77.80     70.64 o 
   1  13  13      272.92      291.39     60.34 o 
   2  13  13       40.11       61.38     47.00 o 
  -4  14  13       48.46       88.82     47.39 o 
  -3  14  13      324.51      337.90     98.21 o 
  -2  14  13      560.64      597.37     64.31 o 
  -1  14  13     2049.31     2140.79    194.38 o 
   0  14  13     1240.98     1301.24    146.18 o 
 -11   0  14      305.76      363.84     86.93 o 
 -10   0  14      186.98      260.98     75.81 o 
  -9   0  14       52.82       49.08     37.84 o 
  -8   0  14      128.58      148.59     42.88 o 
  -7   0  14      954.07      870.95     74.11 o 
  -6   0  14     3921.92     3682.89    132.78 o 
  -5   0  14     6012.10     5830.65    173.75 o 
  -4   0  14     6190.45     6028.21    244.92 o 
  -3   0  14     2905.34     2960.88    120.20 o 
  -2   0  14        0.28      -23.05     28.25 o 
  -1   0  14     1621.86     1432.70     82.06 o 
   0   0  14     1583.51     1521.18    133.39 o 
   1   0  14      811.36      861.96     68.55 o 
   2   0  14      109.17       69.69     88.70 o 
   3   0  14       54.95       21.58     92.83 o 
   4   0  14      176.88      224.15     47.68 o 
   5   0  14     2115.48     2318.79    158.04 o 
   6   0  14     2043.44     2290.58    162.84 o 
 -11   1  14      138.90      143.29     51.35 o 
 -10   1  14       98.27      113.28     47.40 o 
  -9   1  14      370.68      393.25     38.99 o 
  -8   1  14       56.07       92.05     28.44 o 
  -7   1  14      339.14      305.59     36.05 o 
  -6   1  14      258.12      267.56     33.71 o 
  -5   1  14       49.76       18.64     24.49 o 
  -4   1  14       28.40        9.14     23.86 o 
  -3   1  14       25.90       24.89     34.41 o 
  -2   1  14       57.19       47.45     25.34 o 
  -1   1  14      214.42      251.03     33.00 o 
   0   1  14     1092.66     1060.95     52.37 o 
   1   1  14      601.05      540.38     42.05 o 
   2   1  14      201.27      182.16     38.03 o 
   3   1  14       80.06      121.01     30.84 o 
   4   1  14        0.89       -0.13     24.03 o 
   5   1  14      126.93       38.31     43.18 o 
   6   1  14       38.43      138.92     48.92 o 
 -11   2  14      558.55      609.96     75.05 o 
 -10   2  14      192.94      208.11     60.17 o 
  -9   2  14       12.56       15.05     25.70 o 
  -8   2  14      388.67      359.18     38.57 o 
  -7   2  14       70.00       61.93     27.93 o 
  -6   2  14      902.88      934.41     51.03 o 
  -5   2  14     5267.39     5265.67    115.61 o 
  -4   2  14     6983.85     6706.15    135.71 o 
  -3   2  14     1582.31     1511.17     64.83 o 
  -2   2  14       10.17       23.99     24.24 o 
  -1   2  14     1366.03     1329.60     57.37 o 
   0   2  14      991.44      968.75     49.67 o 
   1   2  14       38.22       27.80     38.92 o 
   2   2  14        5.42      -29.67     21.60 o 
   3   2  14      457.71      460.05     41.24 o 
   4   2  14      441.21      461.75     41.87 o 
   5   2  14     1665.70     1827.89    112.19 o 
   6   2  14     2013.29     2189.78    110.10 o 
 -11   3  14     1036.51     1134.86     91.80 o 
 -10   3  14     1571.66     1579.77    101.99 o 
  -9   3  14     3156.20     3176.04     87.62 o 
  -8   3  14     1666.04     1679.01     64.80 o 
  -7   3  14        0.97       -1.41     27.55 o 
  -6   3  14     1046.18      993.40     54.65 o 
  -5   3  14     1241.79     1156.95     56.15 o 
  -4   3  14      279.36      247.92     36.27 o 
  -3   3  14       76.02       20.15     33.66 o 
  -2   3  14      180.06      178.69     31.89 o 
  -1   3  14     1151.08     1107.69     53.86 o 
   0   3  14     5988.15     5647.91    138.58 o 
   1   3  14     5048.93     4770.21    107.56 o 
   2   3  14     1661.50     1660.08     66.97 o 
   3   3  14       23.62       31.13     31.10 o 
   4   3  14      195.13      180.83     32.84 o 
   5   3  14      501.38      540.01     78.85 o 
   6   3  14      434.42      364.06     61.11 o 
 -11   4  14       93.17      209.57     52.84 o 
 -10   4  14       55.13       90.73     47.48 o 
  -9   4  14        0.41      -31.96     25.01 o 
  -8   4  14      140.11      156.27     32.70 o 
  -7   4  14       90.73       45.12     27.39 o 
  -6   4  14       61.89      106.48     30.46 o 
  -5   4  14      796.84      834.23     53.10 o 
  -4   4  14     1172.36     1160.93     59.02 o 
  -3   4  14      671.53      721.11     51.22 o 
  -2   4  14      127.61      152.05     30.72 o 
  -1   4  14      193.59      184.43     32.38 o 
   0   4  14       17.09       -8.41     23.10 o 
   1   4  14       28.96       40.70     24.80 o 
   2   4  14        2.52       -5.58     23.13 o 
   3   4  14       43.12       35.34     25.70 o 
   4   4  14       10.66      -22.59     22.64 o 
   5   4  14       62.63       99.74     43.37 o 
   6   4  14      741.26      978.60    108.09 o 
 -11   5  14     1135.13     1132.07     93.84 o 
 -10   5  14     3028.26     3008.75    133.05 o 
  -9   5  14     3243.79     3293.72     91.58 o 
  -8   5  14      943.79      984.34     57.30 o 
  -7   5  14       31.49       36.69     27.95 o 
  -6   5  14     1101.32     1043.47     55.80 o 
  -5   5  14      592.14      637.64     48.24 o 
  -4   5  14      220.23      253.59     36.58 o 
  -3   5  14       73.49       11.50     26.27 o 
  -2   5  14        3.48       20.27     25.43 o 
  -1   5  14     1127.49     1089.86     56.75 o 
   0   5  14     3211.09     3151.63     87.72 o 
   1   5  14     6503.78     6413.09    130.31 o 
   2   5  14     2735.16     2671.17     80.28 o 
   3   5  14       50.84      105.95     31.55 o 
   4   5  14      228.37      298.65     36.51 o 
   5   5  14      963.12     1035.56    113.86 o 
   6   5  14      369.92      367.74    127.17 o 
 -10   6  14       21.98       31.20     43.46 o 
  -9   6  14        1.14        3.02     33.75 o 
  -8   6  14      423.06      417.63     43.45 o 
  -7   6  14      323.81      291.95     39.32 o 
  -6   6  14      319.01      305.47     39.86 o 
  -5   6  14      533.30      524.76     46.38 o 
  -4   6  14       14.47        6.19     26.05 o 
  -3   6  14      167.51      117.02     31.58 o 
  -2   6  14       26.19       -8.16     25.21 o 
  -1   6  14      617.44      605.62     47.18 o 
   0   6  14       14.62       20.68     26.36 o 
   1   6  14      157.85      141.26     32.46 o 
   2   6  14      271.81      270.32     36.26 o 
   3   6  14      195.19      162.10     44.67 o 
   4   6  14      127.64      152.64     32.26 o 
   5   6  14       49.31       94.58     40.00 o 
 -10   7  14     1525.64     1533.44     95.88 o 
  -9   7  14     1999.64     2042.93     76.01 o 
  -8   7  14      362.57      405.56     44.70 o 
  -7   7  14      145.44      152.31     34.88 o 
  -6   7  14     1326.37     1263.42     60.98 o 
  -5   7  14      300.92      373.35     42.17 o 
  -4   7  14       95.09      102.09     31.40 o 
  -3   7  14      257.29      279.17     38.92 o 
  -2   7  14       65.00       48.04     28.57 o 
  -1   7  14       25.40       30.53     27.11 o 
   0   7  14     3828.16     3764.62     97.90 o 
   1   7  14     4270.33     4205.14    102.73 o 
   2   7  14     1697.84     1779.27     66.55 o 
   3   7  14        4.98       25.71     26.66 o 
   4   7  14     1152.15     1188.42     57.28 o 
   5   7  14      431.70      445.88     61.20 o 
  -9   8  14      117.70      141.16     36.97 o 
  -8   8  14       41.01       19.64     29.27 o 
  -7   8  14       68.88       39.74     31.11 o 
  -6   8  14      953.21     1016.06     57.34 o 
  -5   8  14     2229.09     2351.98     81.80 o 
  -4   8  14     3128.19     3123.86     90.96 o 
  -3   8  14     1366.31     1451.02     73.40 o 
  -2   8  14       24.05       48.59     32.02 o 
  -1   8  14       34.23       33.69     35.97 o 
   0   8  14       68.05       39.81     45.21 o 
   1   8  14        3.60       -8.20     25.45 o 
   2   8  14       79.31      105.40     30.20 o 
   3   8  14      143.65      148.26     32.60 o 
   4   8  14      572.23      657.50     49.09 o 
   5   8  14      642.49      658.09    111.26 o 
  -9   9  14      204.66      243.00     45.52 o 
  -8   9  14       25.48       13.66     29.84 o 
  -7   9  14       60.40       74.14     32.00 o 
  -6   9  14      591.88      629.95     51.17 o 
  -5   9  14       39.49       54.06     30.00 o 
  -4   9  14      164.75      190.99     35.00 o 
  -3   9  14      789.13      846.88     56.77 o 
  -2   9  14      161.55      191.30     36.08 o 
  -1   9  14        1.91       23.58     28.48 o 
   0   9  14      183.58      217.74     36.62 o 
   1   9  14      817.22      833.79     54.55 o 
   2   9  14      152.74      133.97     31.38 o 
   3   9  14      113.87      128.81     30.79 o 
   4   9  14      145.80      178.29     35.73 o 
  -8  10  14        7.98       17.65     34.98 o 
  -7  10  14      199.21      192.04     46.37 o 
  -6  10  14      996.68      961.59     71.77 o 
  -5  10  14     2329.09     2426.73     98.04 o 
  -4  10  14     2584.91     2694.30    102.53 o 
  -3  10  14     1761.50     1782.89     86.19 o 
  -2  10  14       21.17        9.17     35.98 o 
  -1  10  14      568.47      583.66     59.52 o 
   0  10  14      526.07      560.33     47.92 o 
   1  10  14       38.82       53.52     33.02 o 
   2  10  14        3.07      -26.71     30.93 o 
   3  10  14       84.76      147.29     39.72 o 
  -7  11  14      226.74      209.58    117.31 o 
  -6  11  14      216.57      196.02     62.28 o 
  -5  11  14      212.74      249.68     60.78 o 
  -4  11  14      184.51      246.56     64.42 o 
  -3  11  14      420.71      463.73     78.01 o 
  -2  11  14      785.62      924.97     91.48 o 
  -1  11  14      194.44      261.76     59.92 o 
   0  11  14       20.45       63.05     56.64 o 
   1  11  14      135.17      127.62     69.31 o 
   2  11  14      245.46      249.75     58.73 o 
  -6  12  14      443.68      453.89     87.65 o 
  -5  12  14     1311.31     1155.69    122.72 o 
  -4  12  14     2311.96     2441.16    171.50 o 
  -3  12  14     1111.14     1295.36    107.75 o 
  -2  12  14       61.32       98.86     52.38 o 
  -1  12  14      496.39      473.36     71.67 o 
   0  12  14     1053.16     1225.58    184.67 o 
   1  12  14      149.45       95.69     70.77 o 
  -5  13  14       33.84       70.02     47.67 o 
  -4  13  14       10.29       16.58     49.45 o 
  -3  13  14       13.08       81.40     55.64 o 
  -2  13  14      609.48      734.72     85.11 o 
  -1  13  14      735.95      784.00     87.49 o 
   0  13  14      762.40      840.48     90.13 o 
 -11   1  15        5.40      -17.57     43.84 o 
 -10   1  15     1392.20     1415.02     97.67 o 
  -9   1  15      641.82      676.11     48.01 o 
  -8   1  15        0.77       -8.05     24.76 o 
  -7   1  15      106.33       73.08     34.39 o 
  -6   1  15      164.35      206.27     33.07 o 
  -5   1  15      245.32      284.44     36.81 o 
  -4   1  15     3804.14     3789.02    100.73 o 
  -3   1  15     5346.47     5154.31    122.72 o 
  -2   1  15     4623.26     4280.59    105.68 o 
  -1   1  15       36.40       29.20     25.98 o 
   0   1  15     1498.71     1416.14     62.77 o 
   1   1  15     1510.28     1470.39     63.07 o 
   2   1  15      365.00      373.90     40.36 o 
   3   1  15        8.32      -11.34     27.94 o 
   4   1  15        4.60        1.65     25.79 o 
   5   1  15      237.78      304.82     57.19 o 
 -11   2  15        0.46     -102.55     51.28 o 
 -10   2  15      375.95      371.20     62.65 o 
  -9   2  15     1260.21     1126.78     57.11 o 
  -8   2  15      676.47      720.81     50.26 o 
  -7   2  15      232.54      271.51     36.17 o 
  -6   2  15       99.67      109.57     29.79 o 
  -5   2  15      391.50      336.21     40.08 o 
  -4   2  15       14.05       -0.42     27.09 o 
  -3   2  15       18.60      -19.43     53.33 o 
  -2   2  15      156.20      119.86     30.66 o 
  -1   2  15       49.83       69.53     27.08 o 
   0   2  15      116.89      142.70     31.53 o 
   1   2  15     2072.05     1972.05     71.56 o 
   2   2  15     1761.26     1773.42     75.94 o 
   3   2  15     1102.35     1189.85     59.40 o 
   4   2  15        7.65        3.93     26.87 o 
   5   2  15      268.56      418.81     63.11 o 
 -10   3  15       23.84       13.37     49.52 o 
  -9   3  15      299.35      355.70     41.78 o 
  -8   3  15       14.22       33.87     51.27 o 
  -7   3  15      194.49      169.03     34.59 o 
  -6   3  15      136.26      130.75     31.10 o 
  -5   3  15      323.92      283.89     38.73 o 
  -4   3  15     3168.96     3029.61     90.33 o 
  -3   3  15     4036.66     3900.16    148.06 o 
  -2   3  15      719.34      750.51     52.31 o 
  -1   3  15      104.45      103.22     30.80 o 
   0   3  15      261.71      246.04     35.19 o 
   1   3  15      380.45      401.46     41.20 o 
   2   3  15     1035.46      984.92     55.09 o 
   3   3  15        0.41      -28.44     40.40 o 
   4   3  15      118.30      113.14     31.64 o 
   5   3  15        3.00        1.45     57.91 o 
 -10   4  15      935.05     1043.81     85.19 o 
  -9   4  15     1318.72     1402.95     63.44 o 
  -8   4  15     3200.85     3053.01     88.71 o 
  -7   4  15     1771.80     1703.59     67.91 o 
  -6   4  15      231.12      244.47     35.00 o 
  -5   4  15      706.93      685.90     51.12 o 
  -4   4  15      878.09      835.35     55.65 o 
  -3   4  15       40.32       50.34     28.73 o 
  -2   4  15       81.45       45.70     28.28 o 
  -1   4  15       49.28       46.63     28.45 o 
   0   4  15     1386.85     1315.69     61.13 o 
   1   4  15     1841.85     1873.07     69.69 o 
   2   4  15     5014.21     4827.28    112.46 o 
   3   4  15     1439.32     1521.14     63.79 o 
   4   4  15      167.04      195.88     39.81 o 
   5   4  15       42.11       25.25     42.42 o 
 -10   5  15       17.53       91.57     49.02 o 
  -9   5  15        0.88      -26.74     25.84 o 
  -8   5  15       86.32       47.55     31.12 o 
  -7   5  15      153.08      149.14     35.09 o 
  -6   5  15       34.93       57.13     30.07 o 
  -5   5  15        1.72      -47.28     23.64 o 
  -4   5  15      117.14      155.01     33.01 o 
  -3   5  15       62.65       18.74     27.22 o 
  -2   5  15        6.11       28.00     27.37 o 
  -1   5  15       48.26       44.40     28.45 o 
   0   5  15      101.48       92.37     30.77 o 
   1   5  15       88.75       61.85     28.81 o 
   2   5  15        6.43       -6.58     26.31 o 
   3   5  15      278.30      344.66     39.87 o 
   4   5  15      315.73      417.24     42.88 o 
   5   5  15       49.11       37.81     50.09 o 
 -10   6  15      554.55      486.74     69.94 o 
  -9   6  15     2655.80     2682.76     86.03 o 
  -8   6  15     2924.42     3053.82     91.30 o 
  -7   6  15     1361.04     1354.25     64.15 o 
  -6   6  15       52.58       49.40     30.20 o 
  -5   6  15     1051.10     1094.58     61.92 o 
  -4   6  15     1241.05     1228.46     63.42 o 
  -3   6  15      229.60      265.46     39.30 o 
  -2   6  15       11.96        8.48     26.80 o 
  -1   6  15      164.57      181.34     35.84 o 
   0   6  15      517.38      530.23     47.50 o 
   1   6  15     3282.39     3238.26     91.76 o 
   2   6  15     3664.08     3559.88    100.74 o 
   3   6  15     1075.35     1057.91     57.03 o 
   4   6  15      143.87      159.85     33.57 o 
  -9   7  15       23.65       18.32     29.73 o 
  -8   7  15      295.69      285.76     41.82 o 
  -7   7  15       32.19      -19.66     35.05 o 
  -6   7  15       48.42       27.48     33.56 o 
  -5   7  15      789.75      791.59     57.16 o 
  -4   7  15      889.08      957.06     60.83 o 
  -3   7  15     1975.93     2002.89     79.70 o 
  -2   7  15      320.84      350.98     43.45 o 
  -1   7  15        8.35       10.61     28.56 o 
   0   7  15       54.06       13.67     31.15 o 
   1   7  15      229.18      286.99     39.40 o 
   2   7  15      572.25      632.78     51.45 o 
   3   7  15      344.88      357.41     41.40 o 
   4   7  15      212.88      271.75     35.58 o 
  -9   8  15     1315.15     1280.43     64.89 o 
  -8   8  15     1437.02     1508.36     70.14 o 
  -7   8  15      389.35      354.48     44.52 o 
  -6   8  15       12.27      -11.90     28.86 o 
  -5   8  15      778.41      874.97     59.29 o 
  -4   8  15      560.21      578.27     50.36 o 
  -3   8  15      162.52      132.55     35.03 o 
  -2   8  15        5.31       61.12     28.86 o 
  -1   8  15      280.59      228.52     43.18 o 
   0   8  15       21.45      -10.27     27.77 o 
   1   8  15     1578.08     1695.25     68.54 o 
   2   8  15     1760.88     1826.66     71.94 o 
   3   8  15      572.14      655.02     50.51 o 
  -8   9  15        7.02       21.31     36.15 o 
  -7   9  15       45.19       50.40     32.84 o 
  -6   9  15      370.22      405.61     45.11 o 
  -5   9  15      744.96      699.32     54.02 o 
  -4   9  15     2438.81     2706.01     89.05 o 
  -3   9  15     1805.15     1924.79     78.24 o 
  -2   9  15     1385.40     1402.76     67.35 o 
  -1   9  15      106.39      124.82     32.93 o 
   0   9  15      343.95      385.65     43.67 o 
   1   9  15      908.17      919.48     56.94 o 
   2   9  15      212.02      251.03     47.13 o 
   3   9  15       50.03       99.50     30.60 o 
  -7  10  15      196.56      193.30     47.71 o 
  -6  10  15      209.10      205.41     46.87 o 
  -5  10  15      456.40      547.12     62.01 o 
  -4  10  15      155.60      162.41     47.23 o 
  -3  10  15       57.58       15.95     37.51 o 
  -2  10  15      676.63      590.13     62.53 o 
  -1  10  15      309.75      348.72     51.58 o 
   0  10  15      180.10      178.14     46.95 o 
   1  10  15       51.55       91.35     64.68 o 
   2  10  15      135.99      129.19     40.50 o 
  -6  11  15       23.46      -20.73     52.08 o 
  -5  11  15      505.86      625.11     80.73 o 
  -4  11  15     1709.53     1721.40    152.74 o 
  -3  11  15     2566.39     2525.89    135.72 o 
  -2  11  15      951.54     1035.25     96.70 o 
  -1  11  15       12.82       28.68     57.21 o 
   0  11  15      368.42      435.40     74.30 o 
   1  11  15      477.08      520.35    117.74 o 
  -4  12  15       17.01      -85.15     42.57 o 
  -3  12  15      262.99      254.62     88.64 o 
  -2  12  15      357.70      255.97     86.40 o 
  -1  12  15      944.55      894.51    126.54 o 
 -10   0  16        5.93      124.25     72.18 o 
  -9   0  16      289.42      180.79     50.54 o 
  -8   0  16      516.27      421.90     60.28 o 
  -7   0  16        6.79       61.62     40.40 o 
  -6   0  16       24.81       26.27     38.42 o 
  -5   0  16       55.02      -12.10     36.41 o 
  -4   0  16      314.77      122.38     49.02 o 
  -3   0  16     3748.99     3479.26    138.29 o 
  -2   0  16     6039.05     5795.57    181.22 o 
  -1   0  16     3483.72     3293.78    132.94 o 
   0   0  16        3.01      -24.83     37.62 o 
   1   0  16      579.75      668.77     70.39 o 
   2   0  16     1091.03     1130.52     85.41 o 
   3   0  16      413.98      442.08     97.13 o 
   4   0  16        2.09      -29.79     40.91 o 
 -10   1  16        6.74       70.61     49.46 o 
  -9   1  16       53.21      -19.71     39.75 o 
  -8   1  16      503.51      490.44     45.65 o 
  -7   1  16      226.16      251.64     35.93 o 
  -6   1  16      255.01      241.14     37.97 o 
  -5   1  16       56.65      -19.27     27.02 o 
  -4   1  16       51.28      -25.04     25.36 o 
  -3   1  16      151.15      116.51     48.43 o 
  -2   1  16      117.30      145.69     44.77 o 
  -1   1  16      418.41      383.42     41.44 o 
   0   1  16        0.88       16.60     26.60 o 
   1   1  16       48.22       64.06     28.38 o 
   2   1  16        5.07        0.40     28.18 o 
   3   1  16       80.02       44.40     38.77 o 
   4   1  16      259.07      185.24     37.62 o 
 -10   2  16        1.95      100.45     50.01 o 
  -9   2  16      573.07      531.48     46.81 o 
  -8   2  16      403.92      436.67     44.48 o 
  -7   2  16        7.56       14.71     36.59 o 
  -6   2  16       15.15       40.01     30.05 o 
  -5   2  16      155.49      135.32     33.29 o 
  -4   2  16      664.91      618.26     56.81 o 
  -3   2  16     2975.58     2943.02     91.66 o 
  -2   2  16     4494.74     4339.61    110.35 o 
  -1   2  16     1629.81     1518.63     67.06 o 
   0   2  16        1.49      -28.38     26.47 o 
   1   2  16      668.09      592.27     49.04 o 
   2   2  16      852.88      927.03     58.23 o 
   3   2  16      388.46      421.22     44.62 o 
   4   2  16        5.61       12.48     29.50 o 
 -10   3  16        1.58      122.69     48.57 o 
  -9   3  16      327.31      321.88     41.18 o 
  -8   3  16     2301.71     2222.50     77.95 o 
  -7   3  16     2537.86     2600.86     83.58 o 
  -6   3  16     1900.09     1847.78     72.94 o 
  -5   3  16        9.26       23.36     28.56 o 
  -4   3  16      381.83      391.54     44.75 o 
  -3   3  16      956.98     1026.23     61.77 o 
  -2   3  16      516.00      541.77     48.54 o 
  -1   3  16       44.47       -5.03     27.28 o 
   0   3  16       43.27       39.41     27.76 o 
   1   3  16      122.19      126.47     32.87 o 
   2   3  16      900.98      898.61     57.71 o 
   3   3  16     1793.13     1806.14    100.02 o 
   4   3  16      715.58      819.11     56.21 o 
  -9   4  16       66.30       91.51     33.38 o 
  -8   4  16      281.55      320.53     40.92 o 
  -7   4  16       27.54        7.10     29.47 o 
  -6   4  16        8.94       23.37     28.89 o 
  -5   4  16       82.41       46.47     29.88 o 
  -4   4  16        2.91       34.96     28.36 o 
  -3   4  16      336.77      317.52     41.22 o 
  -2   4  16      514.20      546.29     48.57 o 
  -1   4  16      258.49      260.44     38.29 o 
   0   4  16      105.06       75.59     31.86 o 
   1   4  16       47.05       49.65     30.54 o 
   2   4  16      203.91      225.05     37.86 o 
   3   4  16      716.68      727.99     53.74 o 
   4   4  16       14.99      -10.91     43.70 o 
  -9   5  16      388.33      405.87     44.58 o 
  -8   5  16     1273.73     1440.80     66.82 o 
  -7   5  16     3349.66     3372.90     96.05 o 
  -6   5  16     1576.80     1600.75     69.56 o 
  -5   5  16       70.18       38.70     29.35 o 
  -4   5  16      468.81      456.34     46.23 o 
  -3   5  16      848.29      875.85     59.86 o 
  -2   5  16      342.21      325.60     41.26 o 
  -1   5  16       24.57      -33.92     27.95 o 
   0   5  16      157.10       95.00     32.20 o 
   1   5  16      155.32      166.02     34.74 o 
   2   5  16     1970.49     1876.29     72.57 o 
   3   5  16     2686.59     2727.82     87.73 o 
   4   5  16     1444.97     1707.48     70.83 o 
  -9   6  16      281.14      288.34     41.46 o 
  -8   6  16       40.53       79.03     33.48 o 
  -7   6  16       35.44       22.21     29.47 o 
  -6   6  16      185.49      198.36     38.36 o 
  -5   6  16      284.19      251.37     49.06 o 
  -4   6  16      497.50      460.57     48.33 o 
  -3   6  16      335.07      343.92     43.24 o 
  -2   6  16       69.74       86.41     32.49 o 
  -1   6  16        3.19      -22.31     27.97 o 
   0   6  16      126.26      133.36     35.94 o 
   1   6  16       21.94       -8.52     31.46 o 
   2   6  16       12.44       67.63     31.96 o 
   3   6  16      113.17       43.53     29.53 o 
  -8   7  16     1899.37     2049.83     77.76 o 
  -7   7  16     2028.04     2203.58     82.02 o 
  -6   7  16     1674.52     1600.78     72.24 o 
  -5   7  16       19.33      -19.13     30.73 o 
  -4   7  16      849.98      929.14     58.82 o 
  -3   7  16      636.10      653.14     55.13 o 
  -2   7  16       39.96      -27.51     31.60 o 
  -1   7  16      156.81      186.29     40.01 o 
   0   7  16      279.24      282.69     42.46 o 
   1   7  16       83.31       82.15     30.21 o 
   2   7  16     1985.55     1892.04     75.20 o 
   3   7  16     2232.75     2349.77     81.87 o 
  -8   8  16       49.04       69.61     39.44 o 
  -7   8  16        5.88       13.86     32.92 o 
  -6   8  16       10.42      -12.70     28.28 o 
  -5   8  16       94.83       50.69     32.70 o 
  -4   8  16      780.78      883.84     59.73 o 
  -3   8  16     1143.25     1203.39     67.40 o 
  -2   8  16     2205.28     2084.10     81.41 o 
  -1   8  16      264.49      315.23     44.06 o 
   0   8  16      101.49      103.80     36.06 o 
   1   8  16        3.38      -17.86     40.55 o 
   2   8  16      304.64      320.17     43.16 o 
  -7   9  16      685.47      800.40     58.81 o 
  -6   9  16      263.19      275.59     42.02 o 
  -5   9  16       70.89       22.62     47.56 o 
  -4   9  16      306.94      328.09     43.30 o 
  -3   9  16      218.49      229.59     40.48 o 
  -2   9  16        0.49       -3.35     28.56 o 
  -1   9  16       39.38       48.68     32.84 o 
   0   9  16      189.44      245.14     40.50 o 
   1   9  16       31.55      113.30     38.95 o 
  -6  10  16        3.63       43.07     54.39 o 
  -5  10  16       28.48      -11.56     46.04 o 
  -4  10  16      109.02      172.78     46.95 o 
  -3  10  16     1047.58     1164.90     82.90 o 
  -2  10  16     1944.08     2038.84     99.21 o 
  -1  10  16     1835.82     1849.75    105.60 o 
   0  10  16      164.26      229.20     48.07 o 
  -4  11  16      336.53      294.76     68.29 o 
  -3  11  16        0.99      -47.83     46.94 o 
  -2  11  16       16.33      -62.49    105.73 o 
  -9   1  17        0.26      -26.25     34.27 o 
  -8   1  17      347.70      410.29     43.90 o 
  -7   1  17      757.13      667.89     55.08 o 
  -6   1  17       26.63        5.57     28.75 o 
  -5   1  17        4.21       -8.67     26.55 o 
  -4   1  17       36.11      -33.59     27.56 o 
  -3   1  17      100.40       60.08     51.61 o 
  -2   1  17     1525.07     1498.53     69.82 o 
  -1   1  17     5795.99     5439.52    126.23 o 
   0   1  17     2565.78     2585.48     85.67 o 
   1   1  17      291.43      220.34     50.51 o 
   2   1  17       48.79       33.65     31.77 o 
   3   1  17      920.71      966.89     61.22 o 
  -9   2  17      400.65      443.42     46.14 o 
  -8   2  17      501.84      514.36     46.62 o 
  -7   2  17      702.04      683.51     53.13 o 
  -6   2  17      986.62     1115.89     60.73 o 
  -5   2  17     1038.08     1124.33     60.51 o 
  -4   2  17       83.03       18.74     33.96 o 
  -3   2  17       44.02      120.44     44.07 o 
  -2   2  17      602.82      580.05     51.29 o 
  -1   2  17       56.65       17.90     38.71 o 
   0   2  17       46.41       49.17     30.52 o 
   1   2  17       25.56      -17.96     26.99 o 
   2   2  17      150.51      189.24     37.83 o 
   3   2  17      678.60      775.65     57.97 o 
  -9   3  17       47.74       80.21     45.80 o 
  -8   3  17      790.38      724.10     54.30 o 
  -7   3  17      266.55      288.44     41.54 o 
  -6   3  17      133.57      167.45     36.98 o 
  -5   3  17       17.78       31.06     28.79 o 
  -4   3  17      251.37      213.16     38.43 o 
  -3   3  17      264.14      273.21     39.57 o 
  -2   3  17     1254.85     1221.04     62.93 o 
  -1   3  17      804.74      756.94     55.69 o 
   0   3  17      889.67      837.28     58.47 o 
   1   3  17       61.71       62.43     41.27 o 
   2   3  17      161.45      198.29     38.75 o 
   3   3  17      397.48      469.07     48.26 o 
  -9   4  17        0.08       34.78     30.61 o 
  -8   4  17      421.11      466.18     46.03 o 
  -7   4  17     2295.52     2447.75     83.55 o 
  -6   4  17     4620.20     4586.79    116.13 o 
  -5   4  17     1850.04     2039.64     85.36 o 
  -4   4  17       61.57      120.77     34.83 o 
  -3   4  17      378.71      418.91     45.83 o 
  -2   4  17      137.01      165.08     48.82 o 
  -1   4  17      254.72      225.79     40.25 o 
   0   4  17       43.61       -5.18     34.22 o 
   1   4  17        0.39      -27.79     34.11 o 
   2   4  17       93.43       72.77     32.62 o 
   3   4  17     1607.29     1695.90     83.25 o 
  -8   5  17       24.86       11.22     30.46 o 
  -7   5  17       61.21       52.98     32.64 o 
  -6   5  17        0.04       -2.40     28.95 o 
  -5   5  17       25.23       61.45     31.31 o 
  -4   5  17       69.78      138.03     35.90 o 
  -3   5  17       63.27       58.51     31.72 o 
  -2   5  17        8.05       15.29     28.94 o 
  -1   5  17      256.99      284.28     44.35 o 
   0   5  17        1.03      -30.52     33.43 o 
   1   5  17       93.35      109.01     35.33 o 
   2   5  17       74.59      110.36     32.77 o 
  -8   6  17      250.01      246.72     41.99 o 
  -7   6  17     2169.73     2375.36     85.33 o 
  -6   6  17     3752.11     3651.28    104.67 o 
  -5   6  17     1746.54     1824.54     77.34 o 
  -4   6  17       27.94       39.86     33.82 o 
  -3   6  17      585.18      549.41     54.19 o 
  -2   6  17      404.54      403.45     46.65 o 
  -1   6  17      706.22      769.94     59.13 o 
   0   6  17       19.19       43.34     31.71 o 
   1   6  17       31.48        3.98     29.24 o 
   2   6  17       40.55       30.78     32.03 o 
  -7   7  17       50.93       33.00     32.65 o 
  -6   7  17      163.78      174.39     39.82 o 
  -5   7  17      189.71      161.50     39.65 o 
  -4   7  17      182.67      157.05     36.98 o 
  -3   7  17      297.18      353.04     76.39 o 
  -2   7  17      650.70      620.80     53.92 o 
  -1   7  17      353.88      337.78     44.96 o 
   0   7  17      218.70      217.52     40.60 o 
   1   7  17      238.49      326.26     42.26 o 
  -6   8  17     1082.08     1051.76     65.76 o 
  -5   8  17      658.49      673.09     64.43 o 
  -4   8  17        1.40      -12.46     32.78 o 
  -3   8  17      303.72      355.40     47.86 o 
  -2   8  17     1710.62     1799.66     79.97 o 
  -1   8  17      319.02      315.00     44.63 o 
   0   8  17       33.34       37.62     35.37 o 
  -5   9  17      131.95      189.22     38.92 o 
  -4   9  17      208.96      210.08     40.59 o 
  -3   9  17      169.47      249.13     44.25 o 
  -2   9  17     1183.54     1196.81     90.62 o 
  -1   9  17     3135.13     3177.80    103.80 o 
  -8   0  18       22.17       69.19     44.37 o 
  -7   0  18      570.43      516.20     68.63 o 
  -6   0  18     1422.73     1559.38     98.44 o 
  -5   0  18      329.34      308.83     61.09 o 
  -4   0  18       51.13       48.80     56.10 o 
  -3   0  18      104.05      161.52     51.97 o 
  -2   0  18      349.64      446.17     83.26 o 
  -1   0  18     2002.05     2116.59    114.36 o 
   0   0  18     3910.04     3791.89    152.03 o 
   1   0  18     1533.72     1684.98    104.68 o 
   2   0  18      540.67      622.74    100.51 o 
  -8   1  18       40.03       26.34     36.62 o 
  -7   1  18      205.91      217.01     39.46 o 
  -6   1  18        3.71       24.58     32.97 o 
  -5   1  18       98.98       80.92     33.83 o 
  -4   1  18      213.16      188.49     38.53 o 
  -3   1  18      102.46      173.75     36.88 o 
  -2   1  18       23.75       59.37     30.74 o 
  -1   1  18      189.04      211.58     64.64 o 
   0   1  18      101.37      181.15     37.01 o 
   1   1  18       30.69       23.15     32.39 o 
   2   1  18        8.22       20.46     32.17 o 
  -8   2  18        8.25      -24.56     28.25 o 
  -7   2  18     1055.63     1026.42     97.24 o 
  -6   2  18      499.99      544.07     51.24 o 
  -5   2  18      335.88      335.21     44.45 o 
  -4   2  18        0.02       -5.72     31.99 o 
  -3   2  18      104.12      141.86     36.07 o 
  -2   2  18      221.12      195.06     49.44 o 
  -1   2  18     1391.55     1292.82     70.10 o 
   0   2  18     2304.34     2259.95     82.43 o 
   1   2  18     1439.91     1591.21     71.90 o 
   2   2  18       51.16       65.47     34.09 o 
  -8   3  18       45.29      -16.23     30.13 o 
  -7   3  18      274.10      275.05     42.85 o 
  -6   3  18      934.06      903.39     61.02 o 
  -5   3  18     1661.71     1620.72     72.74 o 
  -4   3  18     1155.99     1184.65     66.36 o 
  -3   3  18      199.29      287.09     42.54 o 
  -2   3  18      327.03      323.08     43.42 o 
  -1   3  18      652.74      667.76     65.55 o 
   0   3  18      523.57      482.14     49.67 o 
   1   3  18       18.71      -24.13     31.01 o 
  -7   4  18       56.77       47.49     32.29 o 
  -6   4  18        5.97      -12.15     30.42 o 
  -5   4  18      233.52      232.39     39.77 o 
  -4   4  18       24.34       68.50     32.52 o 
  -3   4  18      172.31      217.16     40.69 o 
  -2   4  18      365.41      317.51     43.81 o 
  -1   4  18       62.21      107.11     46.34 o 
   0   4  18      442.23      414.85     47.65 o 
   1   4  18      308.10      331.05     44.35 o 
  -7   5  18       87.36       38.15     33.69 o 
  -6   5  18     1222.30     1388.84     70.70 o 
  -5   5  18     3598.53     3640.38    113.54 o 
  -4   5  18     1672.79     1673.69     76.69 o 
  -3   5  18      151.09      150.02     40.68 o 
  -2   5  18       60.65       89.07     38.70 o 
  -1   5  18      764.12      787.45     60.52 o 
   0   5  18      949.12      961.75     63.96 o 
   1   5  18      270.74      304.44     44.04 o 
  -6   6  18       51.26       99.52     36.20 o 
  -5   6  18      192.11      198.77     65.61 o 
  -4   6  18       57.78       24.78     32.60 o 
  -3   6  18      335.17      325.85     55.31 o 
  -2   6  18      187.31      102.03     52.94 o 
  -1   6  18      289.86      263.96     42.97 o 
   0   6  18       10.32       -1.84     32.47 o 
  -5   7  18     2443.57     2635.64     92.84 o 
  -4   7  18     1085.99     1205.63     72.19 o 
  -3   7  18        2.89        9.89     38.24 o 
  -2   7  18      336.95      294.87     47.30 o 
  -1   7  18      262.44      310.71     89.09 o 
  -6   1  19       61.41       73.66     34.42 o 
  -5   1  19      166.75      149.76     38.88 o 
  -4   1  19      607.75      603.41     54.52 o 
  -3   1  19       34.50       10.02     31.69 o 
  -2   1  19       53.82       99.75     37.54 o 
  -1   1  19        1.13       27.79     38.49 o 
   0   1  19      796.31      830.23     60.55 o 
  -6   2  19        3.96        1.82     31.45 o 
  -5   2  19       78.38      114.59     37.13 o 
  -4   2  19     1193.57     1216.08     71.36 o 
  -3   2  19     1109.41     1180.86     78.13 o 
  -2   2  19        4.85      -36.97     29.84 o 
  -1   2  19      207.72      268.84     52.61 o 
   0   2  19       18.62       38.76     45.08 o 
  -6   3  19      247.50      260.93     43.78 o 
  -5   3  19      328.27      330.96     46.14 o 
  -4   3  19      102.25       91.46     36.46 o 
  -3   3  19       18.97        5.35     31.10 o 
  -2   3  19        9.80       -1.93     42.95 o 
  -1   3  19       11.37        9.46     31.54 o 
  -5   4  19     1859.75     1856.24     79.19 o 
  -4   4  19     2383.41     2339.38     89.65 o 
  -3   4  19      827.40      829.66     63.21 o 
  -2   4  19      198.53      163.38     56.26 o 
  -1   4  19       21.44       44.11     34.00 o 
  -4   5  19       68.56       53.19     36.23 o 
  -3   5  19       46.50       69.74     37.22 o 
                                                 
